# Supplementary material for: Genomics and metabolomics assisted functional characterization of Bacillus velezensis D83 as a biocontrol and plant growth-promoting bacterium
Source: Microbiol Spectr. 2025 Aug 6;13(9):e00300-25. doi: 10.1128/spectrum.00300-25 (PMC12403654; doi:10.1128/spectrum.00300-25)
Supplement: Table S1 — Metabolites of strain D83. [file spectrum.00300-25-s0001.xls]

## Sheet: Sheet1
Table S1. Metabolites of strain D83
Index	Compounds	Class I	Class II	Formula	Level	CAS	D83
MW0055417	Nudicauline	Terpenoids	Ditepenoids	C38H50N2O11	3	99815-83-5	343328
MW0057055	1,2-Dilinoleoyl-SN-glycero-3-phosphocholine	GP	PC	C44H80NO8P	3	998-06-1	226976
MEDP0058	L-Saccharopine	Amino acid and Its metabolites	Amino acids	C11H20N2O6	3	997-68-2	40748.6
MW0107179	Glycyllysine	Amino acid and Its metabolites	Small Peptide	C8H17N3O3	2	997-62-6	22310.8
MW0156499	Salannin	Terpenoids	Triterpene	C34H44O9	2	992-20-1	223661
MW0115326	Sulcotrione	Aldehyde,Ketones,Esters	Ketones	C14H13ClO5S	4	99105-77-8 | 123174-48-1 | 114680-61-4	38029.1
MW0103076	Valproic acid	Organic acid and Its derivatives	Organic acid and Its derivatives	C8H16O2	3	99-66-1	20329.2
FDATN00717	Acetylleucine	Amino acid and Its metabolites	Amino acid derivatives	C8H15NO3	3	99-15-0	4049.2
MW0053418	ganoderic acid F	Terpenoids	Triterpene	C32H42O9	3	98665-15-7	149636
MW0158823	Urdamycin A	Benzene and substituted derivatives	Benzene and substituted derivatives	C43H56O17	3	98474-21-6	8873.48
MW0147383	Chloramphenicol sodium succinate	Benzene and substituted derivatives	Benzene and substituted derivatives	C15H15Cl2N2NaO8	4	982-57-0	1032.93
MW0013303	24-Hydroxyglabrolide	Aldehyde,Ketones,Esters	Esters	C30H44O5	3	98063-18-4	9423.1
MW0154557	N-Butyl-11-[(7R,8R,9S,13S,14S,17S)-3,17-dihydroxy-13-methyl-7,8,9,11,12,13,14,15,16,17-decahydro-6H-cyclopenta[A]phenanthren-7-YL]-N-methylundecanamide	Hormones and hormone related compounds	Hormones and hormone related compounds	C34H55NO3	3	98007-99-9	14629.7
FDATP00503	Brompheniramine maleate	Others	Medicine	C20H23BrN2O4	4	980-71-2	42353.1
MW0109266	Picolinic acid	Organic acid and Its derivatives	Organic acid and Its derivatives	C6H5NO2	2	98-98-6	26987
MW0107948	Pyroglutamic acid	Amino acid and Its metabolites	Amino acid derivatives	C5H7NO3	3	98-79-3	19335.5
MW0108066	Lys-Met	Amino acid and Its metabolites	Small Peptide	C11H23N3O3S	3	97729-52-7	43094
MW0016356	Canrenone	Aldehyde,Ketones,Esters	Ketones	C22H28O3	3	976-71-6	2342.53
MEDN1426	9(S),12(S),13(S)-TriHOME	FA	Oxidized lipids	C18H34O5	4	97134-11-7	3533.86
MEDP0525	N-Acetyl-L-alanine	Amino acid and Its metabolites	Amino acid derivatives	C5H9NO3	3	97-69-8	95998.6
MW0108118	Malic acid	Amino acid and Its metabolites	Amino acid derivatives	C4H6O5	3	97-67-6	109258
MEDN0701	Itaconic acid	Organic acid and Its derivatives	Organic acid and Its derivatives	C5H6O4	3	97-65-4	14356.7
MW0115448	Trichloroethanol glucuronide	Organic acid and Its derivatives	Organic acid and Its derivatives	C8H11Cl3O7	3	97-25-6	4839.81
MW0005946	Acetohexamide	Alcohol and amines	Amines	C15H20N2O4S	2	968-81-0	8441.49
MW0103343	2'-Deoxyguanosine	Nucleotide and Its metabolites	Nucleotide and Its metabolites	C10H13N5O4	3	961-07-9 | 663615-45-0 | 38559-49-8 | 116002-28-9 | 130434-96-7 | 197227-97-7 | 197227-99-9 | 244769-88-8 | 246137-64-4	49028.1
MW0124788	Mepivacaine	Alcohol and amines	Amines	C15H22N2O	3	96-88-8	30886
MW0117281	N-phenyl-4-(quinolin-3-ylmethyl)piperidine-1-carboxamide	Alcohol and amines	Amines	C22H23N3O	3	959151-50-9	82080.8
MW0103332	2'-Deoxyadenosine	Nucleotide and Its metabolites	Nucleotide and Its metabolites	C10H13N5O3	3	958-09-8	6867.37
MW0009652	Ranolazine	Benzene and substituted derivatives	Phenolics	C24H33N3O4	2	95635-55-5 | 142387-99-3 | 110445-25-5	55697.5
MW0106183	Corynebactin	Amino acid and Its metabolites	Small Peptide	C39H42N6O18	4	95536-41-7 | 95536-04-2	299.23
MW0118272	2-Amino-6-methyl-4,5,6,7-tetrahydro-1-benzothiophene-3-carboxamide	Alcohol and amines	Amines	C10H14N2OS	4	95211-68-0	1319.41
MEDP0403	Deoxycytidine	Nucleotide and Its metabolites	Nucleotide and Its metabolites	C9H13N3O4	3	951-77-9	3110.88
MW0107969	L-Tyrosine ethyl ester	Aldehyde,Ketones,Esters	Esters	C11H15NO3	3	949-67-7 | 23234-44-8	1.84815e+06
MW0119907	4-(4-Bromophenyl)-2-thiazoleacetonitrile	Heterocyclic compounds	Heterocyclic compounds	C11H7BrN2S	4	94833-31-5	6742.06
MW0122211	6-Hydroxynicotinonitrile	Heterocyclic compounds	Heterocyclic compounds	C6H4N2O	4	94805-52-4 | 95891-30-8	1.29e+06
MW0145223	N-(2-hydroxyethyl-1,1,2,2-d4)-5Z,8Z,11Z,14Z-eicosatetraenamide	Alcohol and amines	Amines	C22H37NO2	2	946524-40-9	17355.1
MW0055499	Ophiopogonin D	Steroids	Steroidal saponins	C44H70O16	3	945619-74-9 | 125150-67-6	50840.1
MW0063564	C24:1 Sphingomyelin	SP	SM	C47H93N2O6P	2	94359-13-4	928618
MW0168243	Nonoxynol-9 iodine	Benzene and substituted derivatives	Benzene and substituted derivatives	C33H60I2O10	4	94349-40-3	1321.02
MW0107880	L-Homophenylalanine	Amino acid and Its metabolites	Amino acids	C10H13NO2	3	943-73-7	94040.3
MW0160152	Tat-BP	Organic acid and Its derivatives	Organic acid and Its derivatives	C37H59N7O20	4	94102-64-4 | 118013-66-4	13047.5
MW0121486	5-Fluoro-N-(2-(4-(2-Oxo-2,3-dihydro-1H-benzo[d]imidazol-1-yl)piperidin-1-yl)ethyl)-1H-indole-2-carboxamide	Alcohol and amines	Amines	C23H24FN5O2	3	939055-18-2	66852.1
MEDP0634	FFA(20:1)	FA	FFA	C20H38O2	3	93772-82-8	982585
MW0123551	DEPMPO-biotin	Heterocyclic compounds	Heterocyclic compounds	C24H42N5O8PS	3	936224-52-1	1829.44
MW0120700	N-(1-benzylpiperidin-4-yl)-6,7-dimethoxy-2-(4-methyl-1,4-diazepan-1-yl)quinazolin-4-amine	Heterocyclic compounds	Heterocyclic compounds	C28H38N6O2	3	935693-62-2	34693.6
MW0169224	Glimepiride	Amino acid and Its metabolites	polypeptide	C24H34N4O5S	3	93479-97-1	42815.6
MW0062212	Prostaglandin A1 ethyl ester	Hormones and hormone related compounds	Hormones and hormone related compounds	C22H36O4	2	93464-24-5	13175
MW0117119	N-[1-(3-Chloro-4-fluorophenyl)-2-hydroxyethyl]-3-[4-(3-chlorophenyl)-1,2-dihydro-3H-pyrazol-3-ylidene]-3H-pyrrole-5-carboxamide	Alcohol and amines	Amines	C22H17Cl2FN4O2	4	933786-58-4 | 353252-23-0	714.76
MW0015153	7-Acetyltaxol	Alcohol and amines	Alcohols	C49H53NO15	2	92950-39-5	62490
MW0121583	N,N-Diallyl-5-methoxytryptamine	Heterocyclic compounds	Indole and Its derivatives	C17H22N2O	3	928822-98-4	14837.4
MW0161693	N-butyl-2-{2',5'-dioxo-6,7-dihydro-5H-spiro[1-benzothiophene-4,4'-imidazolidine]-1'-yl}acetamide	Alcohol and amines	Amines	C16H21N3O3S	4	923757-62-4	21436.4
MW0107001	Gln-Phe	Amino acid and Its metabolites	Small Peptide	C14H19N3O4	3	92327-75-8	24262.6
MW0052442	D-Lysine	Amino acid and Its metabolites	Amino acids	C6H14N2O2	3	923-27-3	23693.1
MEDP1884	Prolyl-Histidine	Amino acid and Its metabolites	Small Peptide	C11H16N4O3	2	92027-43-5	29161.1
MW0123046	N-[[4-(5,9-diethoxy-6-oxo-8H-pyrrolo[3,4-g]quinolin-7-yl)-3-methylphenyl]methylsulfonyl]-2-(2-methoxyphenyl)acetamide	Alcohol and amines	Amines	C32H33N3O7S	4	915191-42-3	5537.34
MW0053832	Hecogenin acetate	Aldehyde,Ketones,Esters	Esters	C29H44O5	3	915-35-5	6357.1
MW0120850	5-(4-Fluorophenyl)pyridine-2-carbonitrile	Heterocyclic compounds	Heterocyclic compounds	C12H7FN2	4	914349-75-0	40218.8
MW0150566	Glycobismine A	Heterocyclic compounds	Heterocyclic compounds	C37H34N2O6	3	91147-20-5	1641.46
MW0157008	Ser-Ile	Amino acid and Its metabolites	Small Peptide	C9H18N2O4	3	91086-51-0	39224.4
MW0063246	Pyrrolidino PAF C-16	Others	Others	C28H56NO7P	3	91021-63-5	46472.2
MW0063341	Rhizoxin	Heterocyclic compounds	Heterocyclic compounds	C35H47NO9	3	90996-54-6	644.77
MW0109259	(R)-3-Amino-4-(3-hexylphenylamino)-4-oxobutylphosphonic acid	Others	Others	C16H27N2O4P	3	909725-61-7	87627.5
MW0110445	Valyl-Hydroxyproline	Amino acid and Its metabolites	Small Peptide	C10H18N2O4	4	90965-79-0	2236.74
MW0158329	Polytuftsin	Amino acid and Its metabolites	Small Peptide	C21H40N8O6	3	9063-57-4 | 112592-90-2	64004.1
MW0107459	Ile-Pro-Ile	Amino acid and Its metabolites	Small Peptide	C17H31N3O4	2	90614-48-5	152398
MW0006354	Bifemelane	Benzene and substituted derivatives	Benzene and substituted derivatives	C18H23NO	3	90293-01-9	158593
MEDN0602	Deoxyguanosine 5'-monophosphate(dGMP)	Nucleotide and Its metabolites	Nucleotide and Its metabolites	C10H14N5O7P	3	902-04-5	621.89
MW0164606	Amylose	Alcohol and amines	Alcohols	C14H26O11	3	9005-82-7	92890.8
MW0062136	(2R)-2-[(2R,3R,4S)-3,4-bis(2-hydroxyethoxy)oxolan-2-yl]-2-hydroxyethyl dodecanoate	FA	Others	C22H42O8	3	9005-67-8	157140
MW0132537	3,4,5-Trimethoxycinnamic acid	Organic acid and Its derivatives	Organic acid and Its derivatives	C12H14O5	3	90-50-6	28814.1
MEDN1502	2-Phenylbutyric acid	Organic acid and Its derivatives	Organic acid and Its derivatives	C10H12O2	1b	90-27-7	26347.2
MW0108576	N2-Succinyl-L-ornithine	Amino acid and Its metabolites	Amino acid derivatives	C9H16N2O5	3	899816-95-6	38376.9
MW0125912	N-phenyl-4-(quinolin-2-ylmethyl)piperazine-1-carboxamide	Alcohol and amines	Amines	C21H22N4O	3	898235-65-9	9072.53
MW0157181	Spirolucidine	Heterocyclic compounds	Heterocyclic compounds	C30H49N3O2	3	89647-79-0	1983.5
MW0106353	Dacarbazine	Amino acid and Its metabolites	Small Peptide	C6H10N6O	3	891986	17095.4
MW0150467	Gly-Pro-Ile	Amino acid and Its metabolites	Small Peptide	C13H23N3O4	2	89187-15-5	108039
MW0110590	1,2-bis(Heptanoylthio)glycerophosphocholine	Organic acid and Its derivatives	Phosphoric acids	C22H44NO6PS2	3	89019-63-6	2513.88
MW0121444	5-Ethynyl-1H-indole	Heterocyclic compounds	Indole and Its derivatives	C10H7N	4	889108-48-9	8625.55
MW0151998	Kandelin A-1	Flavonoids	Flavonoid	C39H32O15	4	88903-77-9	14617.5
MW0117046	1-[3-(4-Decoxyphenoxy)-2-oxopropyl]-3-methoxycarbonylindole-5-carboxylic acid	Organic acid and Its derivatives	Organic acid and Its derivatives	C30H37NO7	3	888320-29-4	143151
MW0006476	JP83	Benzene and substituted derivatives	Benzene and substituted derivatives	C26H28N2O3	3	887264-44-0	218997
MW0138724	Kuwanon L	Benzene and substituted derivatives	Phenolic acids	C35H30O11	3	88524-65-6	2213.35
MW0153395	7,8,19,20-Tetrahydro-15,18-etheno-2,6:9,13-dimetheno-1,14-benzodioxacyclodocosin-11,12,24-triol	Aldehyde,Ketones,Esters	Ketones	C28H24O5	3	88418-46-6	32184.8
MW0140515	(D-Pen2,D-Pen5)-Enkephalin	Amino acid and Its metabolites	polypeptide	C30H39N5O7S2	3	88373-73-3	17420.6
MW0148931	ent-Fisetinidol-(4beta->8)-catechin-(6->4beta)-ent-fisetinidol	Flavonoids	Flavonoid	C45H38O16	4	88269-47-0	3190.47
MW0124409	Indole-3-acetamide	Heterocyclic compounds	Indole and Its derivatives	C10H10N2O	2	879-37-8	5729.98
MW0116639	1,3-bis(4-Bromophenyl)-5-phenyl-2,4-imidazolidinedione	Aldehyde,Ketones,Esters	Ketones	C21H14Br2N2O2	3	878533-35-8	3944.16
MW0148795	h-d-Tyr-otbu	Benzene and substituted derivatives	Benzene and substituted derivatives	C13H19NO3	3	87553-74-0	135729
MW0117303	1-Pyrroline-2-carboxylic acid	Organic acid and Its derivatives	Organic acid and Its derivatives	C5H7NO2	3	87362	2.30172e+06
MW0109524	Ramipril	Others	Medicine	C23H32N2O5	3	87333-19-5	48684.6
MW0106072	Butanoic acid, 4-((1,2-dioxohexadecyl)amino)-, ethyl ester	Organic acid and Its derivatives	Organic acid and Its derivatives	C22H41NO4	3	873079-69-7	207750
MEDP1982	2-Methyl-1-pyrroline	Heterocyclic compounds	Heterocyclic compounds	C5H9N	2	872-32-2	39812.2
MW0124410	Indoleacetic acid	Organic acid and Its derivatives	Organic acid and Its derivatives	C10H9NO2	2	87-51-4	3189.63
MW0107141	Glycyl-L-leucine	Amino acid and Its metabolites	Amino acid derivatives	C8H16N2O3	2	869-19-2	427756
MW0145642	Ascidiacyclamide	Alcohol and amines	Amines	C36H52N8O6S2	3	86701-12-4	256899
MW0133028	3'-Galloylprodelphinidin B2	Flavonoids	Anthocyanidins	C37H30O18	4	86588-88-7	5827.69
MW0106005	Benazepril	Amino acid and Its metabolites	Amino acid derivatives	C24H28N2O5	2	86541-75-5	10277.5
MW0012936	1-Oleoyl-2-acetyl-sn-glycerol	GL	DG	C23H42O5	3	86390-77-4 | 92282-11-6	12413.4
MW0115297	S-Methyl-5-thio-D-ribulose 1-phosphate	Organic acid and Its derivatives	Organic acid and Its derivatives	C6H13O7PS	3	86316-83-8	8133.06
MW0000898	CAY-10583	Benzene and substituted derivatives	Benzene and substituted derivatives	C25H25NO3	3	862891-27-8	119210
MW0157240	Strictosidine aglycone	Alkaloids	Alkaloids	C21H24N2O4	4	85925-13-9	84078.7
MW0006115	Bafetinib	Benzene and substituted derivatives	Benzene and substituted derivatives	C30H31F3N8O	3	859212-16-1	337247
MW0117285	Tert-butyl 4-((3-(pyridin-4-yl)-1,2,4-oxadiazol-5-yl)methoxy)piperidine-1-carboxylate	Organic acid and Its derivatives	Organic acid and Its derivatives	C18H24N4O4	3	857652-30-3	4266.24
MW0124792	4H-(1,2,4)Triazolo(4,3-a)(1,4)benzodiazepine, 8-chloro-6-(2-chlorophenyl)-1-((methylthio)methyl)-	Heterocyclic compounds	Heterocyclic compounds	C18H14Cl2N4S	4	85677-79-8	1562.37
MW0125188	Mirtazapine	Benzene and substituted derivatives	Benzene and substituted derivatives	C17H19N3	2	85650-52-8 | 61337-67-5 | 207516-99-2	22550.5
MW0122344	7alpha-1(10->19)-Abeo-7-acetoxyobacun-9(11)-ene	Heterocyclic compounds	Heterocyclic compounds	C28H32O8	3	85643-97-6	18165.2
FDATP01995	Rilmenidine phosphate	Others	Medicine	C10H19N2O5P	3	85409-38-7	16552.3
MW0109354	Pro-Asp	Amino acid and Its metabolites	Small Peptide	C9H14N2O5	3	85227-98-1	68966.2
MW0003215	2-Methoxystypandrone	Benzene and substituted derivatives	Benzene and substituted derivatives	C14H12O5	4	85122-21-0	34962.8
MW0144247	Acetrizoic acid	Benzene and substituted derivatives	Benzene and substituted derivatives	C9H6I3NO3	3	85-36-9	29458.2
MW0103590	Guanosine-5'-monophosphate	Nucleotide and Its metabolites	Nucleotide and Its metabolites	C10H14N5O8P	2	85-32-5 | 128952-18-1 | 29593-02-0	92296.8
MW0157231	Streptidine	Alcohol and amines	Alcohols	C8H18N6O4	4	85-17-6	26174.9
ZINC13606530	Harunganol B	Benzene and substituted derivatives	Benzene and substituted derivatives	C30H36O4	4	84393-25-9	14878.5
MEDL01942	Dibutyl phthalate	Benzene and substituted derivatives	Benzene and substituted derivatives	C16H22O4	2	84-74-2	8155.13
MW0000409	Pseudoyohimbine	Alkaloids	Alkaloids	C21H26N2O3	3	84-37-7	93958.4
MW0157322	Syrosingopine	Alkaloids	Alkaloids	C35H42N2O11	3	84-36-6	411.76
MW0004446	4,4'-Methylenebis(2-methylaniline)	Benzene and substituted derivatives	Benzene and substituted derivatives	C15H18N2	3	838-88-0	7155.51
MW0115469	Voglibose	Carbohydrates and Its metabolites	Sugars	C10H21NO7	4	83480-29-9	27537.6
MW0125700	1-Cyclohexyl-3-thiazol-2-yl-urea	Heterocyclic compounds	Heterocyclic compounds	C10H15N3OS	4	83413-52-9	75844.6
MW0122824	Ametryn	Others	Others	C9H17N5S	4	834-12-8	41920.3
MW0141787	1-Methylphenanthrene	Benzene and substituted derivatives	Benzene and substituted derivatives	C15H12	4	832-69-9	43361.8
FDATN01380	Palbociclib Isethionate	Others	Medicine	C26H35N7O6S	4	827022-33-3	69299.9
MW0139229	Ozagrel	Heterocyclic compounds	Heterocyclic compounds	C13H12N2O2	3	82571-53-7	12099.2
MW0000420	Ranitidine	Heterocyclic compounds	Heterocyclic compounds	C13H22N4O3S	3	82530-72-1	315535
MW0121782	Purine, 6-(2-pyridylmethylthio)-	Heterocyclic compounds	Heterocyclic compounds	C11H9N5S	4	82499-10-3	3184.28
MW0115644	4,4,4-Trifluorobutylamine	Alcohol and amines	Amines	C4H8F3N	4	819-46-5	833.81
MW0103374	BzATP	Nucleotide and Its metabolites	Nucleotide and Its metabolites	C24H24N5O15P3	3	81790-82-1	4148.56
MW0194329	3'-N-Acetylneuraminyl-N-acetyllactosamine sodium salt	Amino acid and Its metabolites	Amino acid derivatives	C25H41N2NaO19	3	81693-22-3	1265.62
MW0107787	Leucine enkephalin acetate salt	Amino acid and Its metabolites	Small Peptide	C30H41N5O9	3	81678-16-2	1.1322e+06
MW0122763	Alfuzosin	Heterocyclic compounds	Heterocyclic compounds	C19H27N5O4	3	81403-80-7	271000
FDATN00932	Lactitol monohydrate	Others	Medicine	C12H26O12	4	81025-04-9	25972.4
MW0156375	Rhodamine B	Heterocyclic compounds	Heterocyclic compounds	C28H31ClN2O3	2	81-88-9 | 14728-79-1	17672.1
MEDL00638	Taurocholic acid	Bile acids	Bile acids	C26H45NO7S	3	81-24-3	5626.66
MW0169027	Dehydrocholic acid	Bile acids	Bile acids	C24H34O5	2	81-23-2	2.78445e+06
MW0169779	Rifaximin (Xifaxan)	Benzene and substituted derivatives	Benzene and substituted derivatives	C43H51N3O11	3	80621-81-4	529562
MW0169186	Fluticasone propionate	Others	Medicine	C25H31F3O5S	4	80474-14-2	11380.6
MW0150540	Gly-Val-Val	Amino acid and Its metabolites	Small Peptide	C12H23N3O4	3	79672-11-0	53455.2
MW0146687	Betamethasone 9,11-epoxide 17-propionate	Benzene and substituted derivatives	Phenolic acids	C25H32O6	4	79578-39-5	58363.8
MW0156403	15,18-Ethano-3,25-methano-16,4-benzoxaazacyclotricosine-1,5,17,21,26(4H,18H)-pentone, 10,11,12,13,14,15-hexahydro-11,13,22,24,27-pentahydroxy-6,10,12,14,20,23,28-heptamethyl-, (10S,11S,12R,13S,14S)-	Heterocyclic compounds	Heterocyclic compounds	C35H41NO11	3	79486-49-0	256082
ZINC34095443	Latinone	Benzene and substituted derivatives	Benzene and substituted derivatives	C22H16O5	4	79157-36-1	3846.33
MW0109041	Pantothenic acid	CoEnzyme and vitamins	CoEnzyme and vitamins	C9H17NO5	2	79-83-4	45732.8
MW0054857	(5S,6R)-Methyl 5,6,7-trihydroxyheptanoate	FA	Others	C8H16O5	4	78606-80-1	722.8
MW0120571	(R-(R*,R*))-3-(3-Cyclohexyl-3-hydroxypropyl)-2,5-dioxo-imidazolidine-4-heptanoic acid	Organic acid and Its derivatives	Organic acid and Its derivatives	C19H32N2O5	3	78420-15-2 | 65705-83-1	6979.39
MW0114226	D-Glucosaminide	Carbohydrates and Its metabolites	Carbohydrates and Its metabolites	C18H35N3O13	3	78341-33-0	41980.3
MW0014448	4-Deoxyphysalolactone	Aldehyde,Ketones,Esters	Ketones	C28H39ClO7	4	78286-00-7	41044.6
MW0154983	penitrem D	Heterocyclic compounds	Heterocyclic compounds	C37H45NO4	3	78213-64-6	23225.1
MW0154715	Okadaic acid	Organic acid and Its derivatives	Organic acid and Its derivatives	C44H68O13	3	78111-17-8	16332.3
MW0114867	Pyruvaldehyde	Aldehyde,Ketones,Esters	Aldehydes	C3H4O2	3	78-98-8	1979.75
MEDP0827	Isophorone	Aldehyde,Ketones,Esters	Ketones	C9H14O	1a	78-59-1	221512
MW0139894	Triparanol	Heterocyclic compounds	Heterocyclic compounds	C27H32ClNO2	3	78-41-1	176332
MW0146965	Calafatimine	Lignans and Coumarins	Lignans	C38H40N2O7	3	77793-42-1	125940
MEDP1869	His-Leu	Amino acid and Its metabolites	Small Peptide	C12H20N4O3	2	7763-65-7	113911
MW0148302	Dermorphin	Amino acid and Its metabolites	Small Peptide	C40H50N8O10	3	77614-16-5	71600.8
MW0013619	1-O-Octadecyl-2-O-methyl-sn-glycero-3-phosphocholine	GP	PC	C27H58NO6P	3	77286-66-9	3647.57
MW0103654	Riboprine	Nucleotide and Its metabolites	Nucleotide and Its metabolites	C15H21N5O4	2	7724-76-7	20060.8
MW0103048	Ursolic acid	Terpenoids	Triterpene	C30H48O3	3	77-52-1	2374.52
MW0125835	Nizatidine	Heterocyclic compounds	Heterocyclic compounds	C12H21N5O2S2	3	76963-41-2	74372.1
MW0114976	Natamycin	Aldehyde,Ketones,Esters	Esters	C33H47NO13	3	7681-93-8	296759
MEDP0637	Phe-Pro	Amino acid and Its metabolites	Amino acids	C14H18N2O3	1a	7669-65-0	175307
MW0108473	N-(N-(3-carboxyoxirane-2-carbonyl)leucyl)isoamylamine	Alcohol and amines	Amines	C15H26N2O5	4	76684-89-4	68150.2
MW0007203	Flutriafol	Benzene and substituted derivatives	Benzene and substituted derivatives	C16H13F2N3O	4	76674-21-0	7562.05
MW0111287	Sphinganine	SP	SPH	C18H39NO2	3	764-22-7	104836
MW0113222	5-Hexenyl glucosinolate	Others	Glucosinolates	C13H23NO9S2	4	76265-24-2	14443.3
MW0052926	Fluoxymesterone	Aldehyde,Ketones,Esters	Ketones	C20H29FO3	3	76-43-7	8403.29
MW0103980	(r)-3-Amino-4-methylpentanoic acid	Amino acid and Its metabolites	Amino acid derivatives	C6H13NO2	3	75992-50-6	16197.8
MEDP1100	2-Aminomethylpyrimidine	Nucleotide and Its metabolites	Nucleotide and Its metabolites	C5H7N3	2	75985-45-4 | 60348-81-4	36381.4
MW0143235	4-[2,2-Dichloro-1-(4-methoxyphenyl)ethenyl]phenol	Benzene and substituted derivatives	Benzene and substituted derivatives	C15H12Cl2O2	3	75938-34-0	11143.8
MW0169283	2-Amino-1-phenylethanol	Alcohol and amines	Alcohols	C8H11NO	2	7568-93-6	5.40238e+06
MW0148598	Dslet	Amino acid and Its metabolites	Small Peptide	C33H46N6O10	3	75644-90-5	496497
MW0159781	Dibasic sodium phosphate	Heterocyclic compounds	Heterocyclic compounds	Na2HPO4	3	7558-79-4	257736
MW0108967	O-Acetyl-L-homoserine	Amino acid and Its metabolites	Amino acid derivatives	C6H11NO4	2	7540-67-2	3485.65
MW0148473	Digitalin	Steroids	Steroid	C36H56O14	3	752-61-4	5929.16
MW0054684	Manoalide	Terpenoids	Ditepenoids	C25H36O5	3	75088-80-1	10425.3
MW0150562	Glycidyl stearate	GL	MG	C21H40O3	3	7460-84-6	4.35746e+06
MEDP1684	Leu-Leu-Phe	Amino acid and Its metabolites	Small Peptide	C21H33N3O4	2	74479-02-0	67791.7
MW0056728	1-Octadecyl-2-acetyl-sn-glycero-3-phosphocholine	GP	PC	C28H58NO7P	3	74389-69-8	721.49
MW0013385	LPC(O-16:0/2:0)	GP	LPC	C26H54NO7P	2	74389-68-7	4216.35
MW0148333	Dexamethazone metasulfobenzoate sodium	Benzene and substituted derivatives	Benzene and substituted derivatives	C29H32FNaO9S	4	743670	19590.4
MW0001651	1-N-(pyrimidin-2-yl)benzene-1,4-diamine	Benzene and substituted derivatives	Benzene and substituted derivatives	C10H10N4	4	743449-54-9	5814.61
MW0106044	Bisdethiobis(methylthio)gliotoxin	Heterocyclic compounds	Heterocyclic compounds	C15H20N2O4S2	4	74149-38-5	3190.62
MW0150581	Glycyl-L-glutamic acid	Amino acid and Its metabolites	Small Peptide	C7H12N2O5	3	7412-78-4	24013.5
MEDN1863	Carbocyclic thromboxane A2	Hormones and hormone related compounds	Hormones and hormone related compounds	C22H36O3	1b	74034-56-3	1524.35
MW0123817	Enoxacin	Heterocyclic compounds	Heterocyclic compounds	C15H17FN4O3	2	74011-58-8	17752.2
MW0105709	Arginine	Amino acid and Its metabolites	Amino acids	C6H14N4O2	2	74-79-3	265851
MW0004376	4-(Difluoromethoxy)benzaldehyde	Benzene and substituted derivatives	Phenolics	C8H6F2O2	4	73960-07-3	407.05
MW0108905	N-Phenylacetylphenylalanine	Amino acid and Its metabolites	Amino acids	C17H17NO3	3	738-75-0	41416.8
MW0137875	Cerubidin	Heterocyclic compounds	Heterocyclic compounds	C27H29NO10	3	73610-99-8	39851.3
MW0017112	Cinncassiol A 19-glucoside	Others	Medicine	C26H40O12	3	73599-12-9	81479.5
MW0007385	Iopromide	Benzene and substituted derivatives	Benzene and substituted derivatives	C18H24I3N3O8	3	73334-07-3	76222.4
MEDN0338	DL-3-Phenyllactic acid	Organic acid and Its derivatives	Organic acid and Its derivatives	C9H10O3	3	7326-19-4	4053.03
MW0123530	Deisopropylhydroxyatrazine	Heterocyclic compounds	Heterocyclic compounds	C5H9N5O	3	7313-54-4	159237
MW0124275	Guanine	Nucleotide and Its metabolites	Nucleotide and Its metabolites	C5H5N5O	2	73-40-5 | 66224-61-1 | 66224-63-3 | 66224-64-4 | 71660-31-6 | 71660-36-1	489851
MEDL00575	L-Isoleucine	Amino acid and Its metabolites	Amino acids	C6H13NO2	2	73-32-5	1.6555e+06
MW0105438	Adenine	Nucleotide and Its metabolites	Nucleotide and Its metabolites	C5H5N5	2	73-24-5	329755
MW0193946	L-Tryptophan	Amino acid and Its metabolites	Amino acids	C11H12N2O2	2	73-22-3	682126
MW0107902	L-Leucyl-L-alanine	Amino acid and Its metabolites	Small Peptide	C9H18N2O3	2	7298-84-2	174502
MW0105152	4-(Dimethylamino)phenylalanine	Amino acid and Its metabolites	Amino acids	C11H16N2O2	4	7284-42-6 | 84796-32-7	19258.4
MW0126206	Ponalrestat	Heterocyclic compounds	Heterocyclic compounds	C17H12BrFN2O3	3	72702-95-5	6319.61
MW0139584	Rifabutin	Benzene and substituted derivatives	Benzene and substituted derivatives	C46H62N4O11	3	72559-06-9	3659.56
MW0109170	Phe-Gly	Amino acid and Its metabolites	Small Peptide	C11H14N2O3	2	721-90-4	175544
MW0015534	Acetyl coenzyme A	CoEnzyme and vitamins	CoEnzyme and vitamins	C23H38N7O17P3S	3	72-89-9	330.05
MW0168240	Trypan blue	Benzene and substituted derivatives	Benzene and substituted derivatives	C34H24N6Na4O14S4	4	72-57-1	64187.4
MW0017198	cis-Zeatin-O-glucoside	Heterocyclic compounds	Heterocyclic compounds	C16H23N5O6	3	71866-93-8	165653
MW0140300	(2S)-2-(benzenesulfonamido)-3-[[2-(4-piperidin-4-ylpiperidin-1-yl)-4-propan-2-yl-1,3-thiazole-5-carbonyl]amino]propanoic acid	Benzene and substituted derivatives	Benzene and substituted derivatives	C26H37N5O5S2	3	718595-27-8	28580.9
MW0109433	Pro-Ser	Amino acid and Its metabolites	Small Peptide	C8H14N2O4	3	71835-80-8	18986.9
MW0105879	Asp-Trp	Amino acid and Its metabolites	Small Peptide	C15H17N3O5	3	71835-79-5	52329.6
MW0194056	Cephalomannine	Benzene and substituted derivatives	Benzene and substituted derivatives	C45H53NO14	2	71610-00-9	121494
MW0115794	(1-Methylpiperidin-4-yl)methanamine	Alcohol and amines	Amines	C7H16N2	4	7149-42-0	1620.74
MW0000485	Vinorelbine Ditartarate	Alkaloids	Alkaloids	C45H54N4O8	3	71486-22-1	71063.7
MW0154950	1-O-(4-Coumaroyl)-beta-D-glucose	Carbohydrates and Its metabolites	Sugars	C15H18O8	3	7139-64-2	20420.2
MW0152801	Lucidine B	Heterocyclic compounds	Heterocyclic compounds	C30H49N3O	3	71384-23-1 | 1361-15-5	7684.33
MW0106016	BayCysLT2	Organic acid and Its derivatives	Organic acid and Its derivatives	C34H39NO8	3	712313-33-2	322681
MW0107101	L-Lysine, glycyl-L-valyl-	Amino acid and Its metabolites	Small Peptide	C13H26N4O4	4	71227-72-0	6358.68
MW0121600	5-Methoxytryptophol	Amino acid and Its metabolites	Amino acids	C11H13NO2	3	712-09-4	2783.03
MW0005980	Alfentanil	Benzene and substituted derivatives	Benzene and substituted derivatives	C21H32N6O3	3	71195-58-9	29250.4
MW0159322	Veratridine	Alkaloids	Alkaloids	C36H51NO11	3	71-62-5	58184.7
MW0169004	Cytosine	Nucleotide and Its metabolites	Nucleotide and Its metabolites	C4H5N3O	2	71-30-7	15066.7
MW0107334	L-Histidine	Amino acid and Its metabolites	Amino acids	C6H9N3O2	2	71-00-1	57250.1
MW0011245	(3E,5Z)-3,5-Octadien-1-ol	Alcohol and amines	Alcohols	C8H14O	3	70664-95-8	7971.2
MW0126052	Pefloxacin	Others	Medicine	C17H20FN3O3	3	70458-92-3	5061.85
MEDN0040	Glyc-Pro	Amino acid and Its metabolites	Small Peptide	C7H12N2O3	3	704-15-4	94038.7
MW0105888	Asparagine	Amino acid and Its metabolites	Amino acids	C4H8N2O3	3	70-47-3	4446.03
FDATP00840	Doxofylline	Others	Medicine	C11H14N4O4	3	69975-86-6	33106.2
MW0127047	Gamma-Caprolactone	Aldehyde,Ketones,Esters	Esters	C6H10O2	2	695-06-7	197852
MW0142831	3beta-Cyclopentyl-5alpha-androstan-17beta-ol	Alcohol and amines	Alcohols	C24H40O	3	6944-47-4	3925.36
MW0052468	Dodecanedioic acid	FA	FFA	C12H22O4	3	693-23-2	5314.54
MW0170017	Xanthine	Nucleotide and Its metabolites	Nucleotide and Its metabolites	C5H4N4O2	3	69-89-6	17614.7
MW0106392	D-Glutamic acid	Amino acid and Its metabolites	Amino acids	C5H9NO4	2	6893-26-1	739.08
MW0107794	Leu-Gly	Amino acid and Its metabolites	Small Peptide	C8H16N2O3	2	686-50-0	313891
MW0110345	Val-Gly	Amino acid and Its metabolites	Small Peptide	C7H14N2O3	3	686-43-1 | 14297-28-0	61425.7
MW0104152	N-carbamoylputrescine	Amino acid and Its metabolites	Amino acid derivatives	C5H13N3O	3	6851-51-0	5171.37
MW0112029	2-[4-(3-Hydroxypropyl)-2-methoxyphenoxy]-1,3-propanediol 1-glucoside	Alcohol and amines	Alcohols	C19H30O10	4	68340-35-2	3571.13
MW0139282	Pentamycin	Heterocyclic compounds	Heterocyclic compounds	C35H58O12	3	6834-98-6	7364.62
MW0168744	Amlexanox	Heterocyclic compounds	Heterocyclic compounds	C16H14N2O4	3	68302-57-8	7614.88
MW0143496	6-hydroxy-N-methylmyosmine	Heterocyclic compounds	Heterocyclic compounds	C10H12N2O	3	68104-57-4	1631.2
MW0159863	Hypoxanthine	Nucleotide and Its metabolites	Nucleotide and Its metabolites	C5H4N4O	2	68-94-0	19977.1
MW0015050	6-ketoprostaglandin E1	Hormones and hormone related compounds	Hormones and hormone related compounds	C20H32O6	3	67786-53-2	48501.8
MW0105602	Amastatin	Amino acid and Its metabolites	Amino acid derivatives	C21H38N4O8	3	67655-94-1	235468
MW0109363	Prolylglutamic acid	Amino acid and Its metabolites	Small Peptide	C10H16N2O5	3	67644-00-2	86245.2
MW0156048	Pro-Val-Gly	Amino acid and Its metabolites	Small Peptide	C12H21N3O4	3	67341-70-2	85165.8
MEDP1333	LPC(0:0/20:4)	GP	LPC	C28H50NO7P	3	67341-29-1	2296.61
FDATN01519	D-phenylalanine	Amino acid and Its metabolites	Amino acids	C9H11NO2	2	673-06-3	3.94718e+06
MEDP0322	L-Homoserine	Amino acid and Its metabolites	Amino acids	C4H9NO3	3	672-15-1	37534.8
MW0158737	trans-3,4-Dichloro-N-methyl-N-[2-(1-pyrrolidinyl)cyclohexyl]-benzeneacetamide	Benzene and substituted derivatives	Benzene and substituted derivatives	C19H26Cl2N2O	3	67198-13-4 | 308240-58-6	30696
MW0052382	Cyclohexanol, 4-methyl-3-[(2E)-2-[(1R,3aS,7aR)-octahydro-7a-methyl-1-[(1R,2E,4R)-1,4,5-trimethyl-2-hexen-1-yl]-4H-inden-4-ylidene]ethylidene]-, (1S,3E,4S)-	Hormones and hormone related compounds	Hormones and hormone related compounds	C28H46O	3	67-96-9	2090.44
MW0169945	Triamcinolone diacetate	Aldehyde,Ketones,Esters	Esters	C25H31FO8	3	67-78-7	4760.25
MW0127456	Dimethyl sulfoxide	Others	Others	C2H6OS	3	67-68-5	1.08136e+06
MW0107004	L-Glutaminyl-L-tryptophan	Amino acid and Its metabolites	Small Peptide	C16H20N4O4	3	66851-83-0	54407.2
MW0109620	Ser-Leu	Amino acid and Its metabolites	Small Peptide	C9H18N2O4	3	6665-16-3	279712
FDATN00822	Propacetamol hydrochloride	Others	Medicine	C14H21ClN2O3	3	66532-86-3	12918.3
MW0122512	7-methyl-2-morpholino-9-(1-(phenylamino)ethyl)-4H-pyrido[1,2-a]pyrimidin-4-one	Aldehyde,Ketones,Esters	Ketones	C21H24N4O2	3	663619-89-4	3087.94
MW0148946	Epicainide	Benzene and substituted derivatives	Benzene and substituted derivatives	C21H26N2O2	4	66304-03-8	3352.37
MW0007381	Iohexol	Benzene and substituted derivatives	Benzene and substituted derivatives	C19H26I3N3O9	3	66108-95-0	26629.6
MW0168227	Benzene, ethenyl-, polymer with 1,3-butadiene, hydrogenated	Benzene and substituted derivatives	Benzene and substituted derivatives	C12H14	4	66070-58-4 | 9003-55-8 | 67762-70-3	1583.99
MW0139443	Psoralen	Heterocyclic compounds	Heterocyclic compounds	C11H6O3	2	66-97-7	1140.46
MW0123463	Cycloheximide	Alcohol and amines	Amines	C15H23NO4	3	66-81-9 | 1154-57-0	189690
MW0126333	Pyridoxal	Heterocyclic compounds	Heterocyclic compounds	C8H9NO3	3	66-72-8	70056.7
MW0169988	Uracil	Nucleotide and Its metabolites	Nucleotide and Its metabolites	C4H4N2O2	2	66-22-8	9630.43
MW0003357	Daporinad	Benzene and substituted derivatives	Benzene and substituted derivatives	C24H29N3O2	3	658084-64-1 | 201034-75-5	4640.48
MEDL00344	Glycyl-L-tyrosine	Amino acid and Its metabolites	Small Peptide	C11H14N2O4	2	658-79-7	33422.8
MW0168490	2'-Deoxyadenosine-5'-monophosphate	Nucleotide and Its metabolites	Nucleotide and Its metabolites	C10H14N5O6P	2	653-63-4	13388
MW0013955	Allopregnane-3beta,11beta,17alpha,21-tetrol-20-one	Alcohol and amines	Alcohols	C21H34O5	3	651-43-4	16447.3
MW0123258	Cefetamet	Others	Medicine	C14H15N5O5S2	4	65052-63-3	1597.48
MW0126805	Thymine	Nucleotide and Its metabolites	Nucleotide and Its metabolites	C5H6N2O2	2	65-71-4	8903.18
MW0169001	Cytidine-5'-triphosphate	Nucleotide and Its metabolites	Nucleotide and Its metabolites	C9H16N3O14P3	4	65-47-4	1759.73
MW0103512	Cytidine	Nucleotide and Its metabolites	Nucleotide and Its metabolites	C9H13N3O5	3	65-46-3	3045.06
MEDL01963	Salicylamide	Benzene and substituted derivatives	Phenolics	C7H7NO2	2	65-45-2	8928.03
MW0109516	R-1 Methanandamide Phosphate	Alcohol and amines	Amines	C23H40NO5P	3	649569-33-5	2144.83
MW0109828	Tfa-VAL-TYR-VAL-OH	Amino acid and Its metabolites	Amino acid derivatives	C21H28F3N3O6	3	64577-63-5	29113.6
MW0109182	Phenylalanyllysine	Amino acid and Its metabolites	Small Peptide	C15H23N3O3	3	6456-72-0	23475.4
MW0009302	Oxprenolol	Benzene and substituted derivatives	Phenolics	C15H23NO3	4	6452-71-7	2783.02
MEDP1600	4-Propylphenol	Benzene and substituted derivatives	Benzene and substituted derivatives	C9H12O	3	645-56-7	43459.8
MW0110905	Altretamine	Alcohol and amines	Amines	C9H18N6	3	645-05-6	11003.5
MW0126443	C.I. Pigment Violet 1	Heterocyclic compounds	Heterocyclic compounds	C28H31N2O3+	3	64381-98-2	61810.8
MW0158301	Trp-Ile	Amino acid and Its metabolites	Small Peptide	C17H23N3O3	3	64339-42-0	67496.5
MEDP1616	Pro-ala	Amino acid and Its metabolites	Small Peptide	C8H14N2O3	2	6422-36-2	103648
MW0149513	17-Amino-17-demethoxygeldanamycin	Heterocyclic compounds	Heterocyclic compounds	C28H39N3O8	3	64202-81-9	1.78704e+06
MW0003586	3,4,5-Trimethoxyphenol	Benzene and substituted derivatives	Phenolics	C9H12O4	3	642-71-7	7563.07
MW0150957	His-His-His	Amino acid and Its metabolites	Small Peptide	C18H23N9O4	4	64134-27-6	60738.9
MW0062157	17-Hydroxypregnenedione	Hormones and hormone related compounds	Hormones and hormone related compounds	C21H30O3	3	641-80-5	11795.3
MW0160202	(8S,9S,10R,11R,13S,14S,17R)-17-acetyl-11,17-dihydroxy-10,13-dimethyl-2,6,7,8,9,11,12,14,15,16-decahydro-1H-cyclopenta[a]phenanthren-3-one	Aldehyde,Ketones,Esters	Ketones	C21H30O4	3	641-77-0	7800.04
MW0109659	2-[(2-Amino-3-hydroxypropanoyl)amino]pentanedioic acid	Amino acid and Its metabolites	Small Peptide	C8H14N2O6	4	6403-16-3	1244.51
MW0107510	Ile-Ser	Amino acid and Its metabolites	Small Peptide	C9H18N2O4	3	6403-14-1	54543.2
MW0053750	Glycochenodeoxycholic acid	Bile acids	Bile acids	C26H43NO5	2	640-79-9	3168.95
MW0168781	Artemisinin	Heterocyclic compounds	Heterocyclic compounds	C15H22O5	3	63968-64-9	10379.8
MW0003060	5-(3-chlorophenyl)-N-(4-(morpholinomethyl)phenyl)furan-2-carboxamide	Benzene and substituted derivatives	Benzene and substituted derivatives	C22H21ClN2O3	4	638156-11-3	3747.27
MW0049236	Desonide	Aldehyde,Ketones,Esters	Ketones	C24H32O6	3	638-94-8	15611.6
MW0006618	Clofibrate	Benzene and substituted derivatives	Benzene and substituted derivatives	C12H15ClO3	3	637-07-0	32233.4
MW0105524	Ala-Lys	Amino acid and Its metabolites	Small Peptide	C9H19N3O3	3	6366-77-4	76460.4
ZINC33832528	2-Methoxy-4-[(1e)-3-Methoxyprop-1-En-1-Yl]phenol	Benzene and substituted derivatives	Phenolics	C11H14O3	3	63644-71-3	6313.64
MW0106767	gamma-Glutamylcysteine	Amino acid and Its metabolites	Small Peptide	C8H14N2O5S	3	636-58-8	5463.73
MW0115420	Triclosan glucuronide	Heterocyclic compounds	Heterocyclic compounds	C18H15Cl3O8	4	63156-12-7	4081.25
MW0109196	L-Phenylalanine	Amino acid and Its metabolites	Amino acids	C9H11NO2	2	63-91-2	10874.3
MW0056883	Colfosceril palmitate	Aldehyde,Ketones,Esters	Esters	C40H80NO8P	3	63-89-8	23353.3
MW0000138	Arecoline	Alkaloids	Piperidine alkaloids	C8H13NO2	3	63-75-2	825.73
MW0108213	Methionine	Amino acid and Its metabolites	Amino acids	C5H11NO2S	2	63-68-3	81406.5
pme3174	Cytidine-5'-monophosphate	Nucleotide and Its metabolites	Nucleotide and Its metabolites	C9H14N3O8P	2	63-37-6	77266.7
MW0126589	Staurosporine	Heterocyclic compounds	Heterocyclic compounds	C28H26N4O3	3	62996-74-1 | 109189-95-9	236511
MW0156069	Procaterol hydrochloride hemihydrate	Others	Medicine	C16H23ClN2O3	3	62929-91-3 | 81262-93-3	127642
MW0108281	Methyl methoxyacetate	Aldehyde,Ketones,Esters	Esters	C4H8O3	3	6290-49-9 | 115171-85-2	9521.74
MEDP0513	Palmitic amide	FA	Others	C16H33NO	1a	629-54-9	8606.16
MW0141455	[4-[(4-acetamidobenzoyl)amino]phenyl] (Z)-7-[(1R,2R,3R)-3-hydroxy-2-[(E,3R)-3-hydroxy-4,4-dimethyloct-1-enyl]-5-oxocyclopentyl]hept-5-enoate	Hormones and hormone related compounds	Hormones and hormone related compounds	C37H48N2O7	3	62873-55-6	18256.2
ZINC95911868	1,7,9,15-Heptadecatetraene-11,13-diyne	Others	Hydrocarbon derivatives	C17H20	4	62787-38-6	1740.13
MW0150699	Handelin	Heterocyclic compounds	Heterocyclic compounds	C32H40O8	3	62687-22-3	491294
MW0142781	3alpha,12alpha-Dihydroxy-5beta-chol-6-en-24-oic acid	Aldehyde,Ketones,Esters	Esters	C24H38O4	3	62681-12-3	2882.25
MW0145596	Arg-Ile	Amino acid and Its metabolites	Small Peptide	C12H25N5O3	2	62632-70-6	141168
MW0105036	3-Hydroxybutyric acid	Organic acid and Its derivatives	Organic acid and Its derivatives	C4H8O3	3	625-72-9	9374.45
MW0114510	Gastrodin	Benzene and substituted derivatives	Benzene and substituted derivatives	C13H18O7	3	62499-27-8	713092
MEDP1670	Gly-Gly-Phe	Amino acid and Its metabolites	Small Peptide	C13H17N3O4	2	6234-26-0	124996
MW0052768	Etiocholanolone glucuronide	Aldehyde,Ketones,Esters	Ketones	C25H38O8	3	621890	5743.01
MEDL02763	3-Hydroxybenzyl alcohol	Benzene and substituted derivatives	Benzene and substituted derivatives	C7H8O2	3	620-24-6	28391.2
MW0017029	Veratrine	Aldehyde,Ketones,Esters	Esters	C32H49NO9	3	62-59-9 | 8051-02-3	16244.6
MEDP0125	Choline	Tryptamines,Cholines,Pigments	Cholines	C5H14NO+	1a	62-49-7	282985
MW0006930	Dopamine	Alcohol and amines	Polyamines	C8H11NO2	2	62-31-7	27485.6
MW0003649	3,4-Dimethylbenzoic acid	Benzene and substituted derivatives	Benzene and substituted derivatives	C9H10O2	2	619-04-5	18655
MW0150649	Gsh-prostaglandin A1	Hormones and hormone related compounds	Hormones and hormone related compounds	C30H49N3O10S	3	61631-70-7	820070
MW0168613	4-Methylumbelliferyl glucuronide	Heterocyclic compounds	Heterocyclic compounds	C16H16O9	3	6160-80-1	6814
MEDP0545	2-Pyrrolidinone	Heterocyclic compounds	Heterocyclic compounds	C4H7NO	2	616-45-5	11931.6
MW0107929	DL-Ornithine	Amino acid and Its metabolites	Amino acids	C5H12N2O2	3	616-07-9 | 128551-39-3 | 7006-33-9	549.19
MW0006544	Chlorohydroquinone	Benzene and substituted derivatives	Phenolics	C6H5ClO2	4	615-67-8	5158.07
MW0126465	Rolipram	Heterocyclic compounds	Heterocyclic compounds	C16H21NO3	3	61413-54-5	129343
MW0104770	2-Hydroxycinnamic acid	Benzene and substituted derivatives	Phenolic acids	C9H8O3	2	614-60-8	117606
MW0117239	1-Methylxanthine	Nucleotide and Its metabolites	Nucleotide and Its metabolites	C6H6N4O2	3	6136-37-4	3778.3
MW0000503	(-)-Tylocrebrine	Benzene and substituted derivatives	Benzene and substituted derivatives	C24H27NO4	3	61302-92-9	285127
MW0118713	2-Methyl-3-(propyldithio)furan	Heterocyclic compounds	Heterocyclic compounds	C8H12OS2	4	61197-09-9	14666.3
MW0157911	Thr-Ser	Amino acid and Its metabolites	Small Peptide	C7H14N2O5	3	61043-86-5	115516
MW0107786	L-Leucine	Amino acid and Its metabolites	Amino acids	C6H13NO2	2	61-90-5	196926
MW0103478	Adenosine monophosphate	Nucleotide and Its metabolites	Nucleotide and Its metabolites	C10H14N5O7P	2	61-19-8	62722.6
MW0014807	5-Methoxytryptamine	Tryptamines,Cholines,Pigments	Tryptamines	C11H14N2O	3	608-07-1	1247.29
MW0110745	2-Hexadecanoylthio-1-ethylphosphorylcholine	Organic acid and Its derivatives	Phosphoric acids	C23H48NO5PS	3	60793-01-3	135793
MW0118781	4-Hydroxy-2-methylquinoline	Heterocyclic compounds	Heterocyclic compounds	C10H9NO	3	607-67-0 | 5660-24-2	109133
MW0009297	Oxatomide	Benzene and substituted derivatives	Benzene and substituted derivatives	C27H30N4O	4	60607-34-3	21571.4
MW0124192	Furmecyclox	Heterocyclic compounds	Heterocyclic compounds	C14H21NO3	3	60568-05-0	109682
MW0126142	Pinacidil	Organic acid and Its derivatives	Organic acid and Its derivatives	C13H19N5	3	60560-33-0	4042.16
MW0157351	Taurolithocholic acid sodium salt	Bile acids	Bile acids	C26H44NNaO5S	4	6042-32-6	52436.1
MW0109774	Suberylglycine	Amino acid and Its metabolites	Amino acid derivatives	C10H17NO5	3	60317-54-6	1981.48
MW0114733	L-Gulose	Carbohydrates and Its metabolites	Sugars	C6H12O6	2	6027-89-0	17768.7
MW0106147	Chlorthiophos	Organic acid and Its derivatives	Phosphoric acids	C11H15Cl2O3PS2	3	60238-56-4 | 21923-23-9	96737.7
MW0150604	[(1R,2R,6S,7S,8R,10S,11S,12R,14S,16S,17R,18R)-6,7-dihydroxy-8-(hydroxymethyl)-4,18-dimethyl-14-nonyl-5-oxo-16-prop-1-en-2-yl-9,13,15,19-tetraoxahexacyclo[12.4.1.01,11.02,6.08,10.012,16]nonadec-3-en-17-yl] benzoate	Benzene and substituted derivatives	Benzene and substituted derivatives	C37H48O10	4	60195-69-9	87089.7
MW0150792	Hexocyclium	Heterocyclic compounds	Heterocyclic compounds	C20H33N2O+	4	6004-98-4	19143.6
MW0054784	Methimazole	Heterocyclic compounds	Heterocyclic compounds	C4H6N2S	3	60-56-0	7710.8
MW0015756	Aminocaproic acid	Amino acid and Its metabolites	Amino acid derivatives	C6H13NO2	2	60-32-2	129642
MEDN0006	L-Tyrosine	Amino acid and Its metabolites	Amino acids	C9H11NO3	1a	60-18-4	192865
MW0000484	Vindesine	Alkaloids	Alkaloids	C43H55N5O7	3	59917-39-4	94091.2
MW0147861	Cucurbitacin C	Aldehyde,Ketones,Esters	Esters	C32H48O8	3	5988-76-1	36665.1
FDATN00313	Synephrine hydrochloride	Others	Medicine	C9H14ClNO2	3	5985-28-4	108949
MEDL02339	Diethyl hydrogen phosphate	Aldehyde,Ketones,Esters	Esters	C4H11O4P	3	598-02-7	7982.81
MW0006597	Citalopram	Benzene and substituted derivatives	Benzene and substituted derivatives	C20H21FN2O	3	59729-33-8	166284
MW0137580	Camostat	Heterocyclic compounds	Heterocyclic compounds	C20H22N4O5	3	59721-28-7	133117
MW0150045	Glu-Leu	Amino acid and Its metabolites	Small Peptide	C11H20N2O5	2	5969-52-8	1540.93
MW0107563	Ile-Gln	Amino acid and Its metabolites	Small Peptide	C11H21N3O4	2	59652-60-7	76202.5
MW0003799	3-Amino-2-naphthoic acid	Benzene and substituted derivatives	Benzene and substituted derivatives	C11H9NO2	3	5959-52-4	29252.1
MW0168353	Megestrol acetate	Hormones and hormone related compounds	Hormones and hormone related compounds	C24H32O4	2	595-33-5	22361.9
FDATN01466	L-Histidine hydrochloride hydrate	Others	Medicine	C6H12ClN3O3	2	5934-29-2 | 7048-02-4	15228.4
MW0149098	Evadol hydrochloride	Benzene and substituted derivatives	Benzene and substituted derivatives	C16H20ClNO3	4	5934-19-0	2310.91
MW0000098	6-Hydroxytropinone	Alkaloids	Tropan alkaloids	C8H13NO2	4	5932-53-6 | 258887-45-5	1399.45
MW0127068	Dimethyl selenide	Heterocyclic compounds	Heterocyclic compounds	C2H6Se	3	593-79-3	365336
MW0155513	Phorbol caprate, tiglate	Terpenoids	Ditepenoids	C35H52O8	3	59086-92-9	312020
ZINC33902646	Papyriogenin A	Terpenoids	Triterpene	C30H42O4	4	59076-79-8	2961.61
MW0009403	Phenoxybenzamine	Benzene and substituted derivatives	Benzene and substituted derivatives	C18H22ClNO	4	59-96-1	101470
MEDP0053	L-Dopa	Amino acid and Its metabolites	Amino acids	C9H11NO4	1b	59-92-7	3328.77
MW0169547	Nicotinic acid	Organic acid and Its derivatives	Organic acid and Its derivatives	C6H5NO2	2	59-67-6	35358.9
FDATN01492	DL-Methionine	Amino acid and Its metabolites	Amino acids	C5H11NO2S	2	59-51-8 | 26062-47-5 | 7005-18-7 | 33807-07-7	41108.4
FDATP00965	Pyrilamine maleate	Others	Medicine	C21H27N3O5	3	59-33-6	4005.58
MW0014906	6-Keto-prostaglandin F1alpha	Hormones and hormone related compounds	Hormones and hormone related compounds	C20H34O6	2	58962-34-8	13335.4
MW0114263	Digalacturonate	Organic acid and Its derivatives	Organic acid and Its derivatives	C12H18O13	3	5894-59-7	38727.6
MW0063661	N-(octadecanoyl)-sphing-4-enine-1-phosphocholine	SP	SM	C41H83N2O6P	3	58909-84-5	88716.1
MW0014136	3-Hydroxyvalproic acid	Organic acid and Its derivatives	Organic acid and Its derivatives	C8H16O3	3	58888-84-9	14412.7
MW0107016	Glu-Ile	Amino acid and Its metabolites	Small Peptide	C11H20N2O5	3	5879-22-1	96977.3
MW0148126	Phosphopantothenic acid	Organic acid and Its derivatives	Organic acid and Its derivatives	C9H18NO8P	3	5875-50-3	2550.86
MEDN0022	gamma-Glu-Ala	Amino acid and Its metabolites	Small Peptide	C8H14N2O5	1b	5875-41-2	14433.9
MW0151849	Isopenicillin N	Amino acid and Its metabolites	Amino acid derivatives	C14H21N3O6S	3	58678-43-6	8391.03
MW0122860	Anagrelide hydrochloride	Others	Medicine	C10H8Cl3N3O	4	58579-51-4	528.92
MW0153753	MET-enkephalin	Amino acid and Its metabolites	Small Peptide	C27H35N5O7S	3	58569-55-4	199018
MW0123574	Desmethyldoxepin	Heterocyclic compounds	Heterocyclic compounds	C18H19NO	3	58534-46-6	9325.27
MW0145968	L-Asparaginyl-L-asparagine	Amino acid and Its metabolites	Small Peptide	C8H14N4O5	3	58471-52-6	202726
MW0148298	Deoxyviolacein	Alcohol and amines	Alcohols	C20H13N3O2	4	5839-61-2	229.69
MW0125944	Octahydro-2,5,5,8a-tetramethyl-7H-1-benzopyran-7-one	Benzene and substituted derivatives	Benzene and substituted derivatives	C13H22O2	4	5835-18-7	2786.1
MW0125423	4-Acetamidopiperidine	Alcohol and amines	Amines	C7H14N2O	4	5810-56-0	884.42
MW0103706	Uridine-5'-diphosphate	Nucleotide and Its metabolites	Nucleotide and Its metabolites	C9H14N2O12P2	4	58-98-0	20953.2
MW0103709	Uridine-5'-monophosphate	Nucleotide and Its metabolites	Nucleotide and Its metabolites	C9H13N2O9P	2	58-97-9	13512
MW0169991	Uridine	Nucleotide and Its metabolites	Nucleotide and Its metabolites	C9H12N2O6	2	58-96-8	2131.22
MEDP0143	Biotin	CoEnzyme and vitamins	CoEnzyme and vitamins	C10H16N2O3S	1b	58-85-5	43233.9
MW0159913	Inosine	Nucleotide and Its metabolites	Nucleotide and Its metabolites	C10H12N4O5	3	58-63-9	663978
MW0168692	Adenosine	Nucleotide and Its metabolites	Nucleotide and Its metabolites	C10H13N5O4	2	58-61-7	3.45487e+06
MW0010672	Theophylline	Heterocyclic compounds	Heterocyclic compounds	C7H8N4O2	3	58-55-9	66588.9
MW0111010	Dipyridamole	Heterocyclic compounds	Heterocyclic compounds	C24H40N8O4	3	58-32-2	7150.16
MW0114245	Diaziquone	Aldehyde,Ketones,Esters	Ketones	C16H20N4O6	2	57998-68-2	58115.3
MEDP0381	7-Methylguanine	Nucleotide and Its metabolites	Nucleotide and Its metabolites	C6H7N5O	2	578-76-7	21493.9
MW0062243	Prostaglandin E2 p-benzamidophenyl ester	Hormones and hormone related compounds	Hormones and hormone related compounds	C33H41NO6	3	57790-53-1	6174.74
MW0002352	2,5-Dimethylbenzaldehyde	Benzene and substituted derivatives	Benzene and substituted derivatives	C9H10O	3	5779-94-2	17937.4
MW0122688	9-Bromo-6H-indolo[2,3-b]quinoxaline	Heterocyclic compounds	Heterocyclic compounds	C14H8BrN3	4	57743-36-9	1158.24
MW0112221	(±)-2-Methylbutanal	Aldehyde,Ketones,Esters	Aldehydes	C5H10O	3	57456-98-1	10651.4
MW0063313	Reciniferatoxin	Terpenoids	Ditepenoids	C37H40O9	3	57444-62-9	211659
MW0127046	Dihydro-5-propyl-2(3H)-furanone	Aldehyde,Ketones,Esters	Ketones	C7H12O2	3	57129-71-2	22872.6
MW0122845	Amobarbital	Heterocyclic compounds	Heterocyclic compounds	C11H18N2O3	4	57-43-2	3204.36
MW0124782	Meperidine	Heterocyclic compounds	Heterocyclic compounds	C15H21NO2	3	57-42-1	22605.1
MW0110322	Urea	Alcohol and amines	Amines	CH4N2O	2	57-13-6	15068
MEDN0305	Creatine	Organic acid and Its derivatives	Organic acid and Its derivatives	C4H9N3O2	3	57-00-1	30739.7
MW0141194	1,8-Dimethylnaphthalene	Benzene and substituted derivatives	Benzene and substituted derivatives	C12H12	4	569-41-5	3495.85
MW0110550	(R)-(-)-2-Phenylglycinol	Alcohol and amines	Alcohols	C8H11NO	3	56613-80-0	16304.2
MW0015181	7-Hydroxycholesterol	Hormones and hormone related compounds	Hormones and hormone related compounds	C27H46O2	3	566-27-8	315477
MW0108403	N-(2-Furoyl)glycine	Amino acid and Its metabolites	Amino acid derivatives	C7H7NO4	3	5657-19-2	22518.2
MW0107620	3-Isobutylhexahydropyrrolo[1,2-a]pyrazine-1,4-dione	Amino acid and Its metabolites	Small Peptide	C11H18N2O2	3	5654-86-4	71076.7
MW0138018	Doxycycline	Heterocyclic compounds	Heterocyclic compounds	C22H24N2O8	3	564-25-0 | 24390-14-5 | 7164-70-7	10457.4
MW0055183	Methyl cis-9-tetradecenoate	FA	Others	C15H28O2	3	56219-06-8	1938.32
MEDN0321	Quinic acid	Organic acid and Its derivatives	Organic acid and Its derivatives	C7H12O6	4	562-73-2 | 36413-60-2 | 470-63-3	10197
MW0006937	Doxylamine	Benzene and substituted derivatives	Benzene and substituted derivatives	C17H22N2O	3	562-10-7	24817.5
MW0113836	Acarbose	Carbohydrates and Its metabolites	Sugars	C25H43NO18	3	56180-94-0	108570
MW0105946	Tifentai	Benzene and substituted derivatives	Benzene and substituted derivatives	C27H28N2O4	4	56121-42-7	42750.9
MW0169829	Securinine	Heterocyclic compounds	Heterocyclic compounds	C13H15NO2	3	5610-40-2	23780.8
MW0000283	Heroin	Alkaloids	Isoquinoline alkaloids	C21H23NO5	3	561-27-3	21763.9
MW0110462	Verruculotoxin	Heterocyclic compounds	Heterocyclic compounds	C15H20N2O	3	56092-63-8	59887.6
MW0169369	L-Lysine	Amino acid and Its metabolites	Amino acids	C6H14N2O2	2	56-87-1	127346
FDATN01488	L-Glutamic acid	Amino acid and Its metabolites	Amino acids	C5H9NO4	3	56-86-0	10493.2
MW0106988	Glutamine	Amino acid and Its metabolites	Amino acids	C5H10N2O3	2	56-85-9	14331.5
MW0049220	Deoxycorticosterone acetate	Aldehyde,Ketones,Esters	Esters	C23H32O4	3	56-47-3	56684.6
MW0107116	Glycine	Amino acid and Its metabolites	Amino acids	C2H5NO2	3	56-40-6	5916.24
MW0140696	(S)-N1-((1H-Benzo[d]imidazol-2-yl)methyl)-N1-(5,6,7,8-tetrahydroquinolin-8-yl)butane-1,4-diamine	Benzene and substituted derivatives	Benzene and substituted derivatives	C21H27N5	3	558447-26-0	3035.89
MW0117359	Benzimidazole, 1-(2-aminoethyl)-	Benzene and substituted derivatives	Benzene and substituted derivatives	C9H11N3	4	55661-34-2 | 112947-93-0	8875.18
MEDP1685	Phytosphingosine	SP	SPH	C18H39NO3	2	554-62-1	4224.11
MW0169069	6H-Indolo(2,3-a)quinolizin-5-ium, 3-ethyl-7,12-dihydro-	Heterocyclic compounds	Heterocyclic compounds	C17H17N2+	3	55371-52-3 | 50651-13-3	36647
MW0150605	Gnididin	Benzene and substituted derivatives	Benzene and substituted derivatives	C37H44O10	3	55306-11-1	74508.1
MW0155062	Phantomolin	Terpenoids	Sesquiterpenoids	C21H26O6	4	55306-08-6	70199.9
MW0146375	Aspulvinone G	Benzene and substituted derivatives	Phenolics	C17H12O6	4	55215-40-2	3790.68
MW0110047	Tropate	Organic acid and Its derivatives	Organic acid and Its derivatives	C9H10O3	2	552-63-6	118270
MW0015222	7-Methylxanthine	Nucleotide and Its metabolites	Nucleotide and Its metabolites	C6H6N4O2	3	552-62-5	7378.51
MW0012731	19-Hydroxy-PGE2	Hormones and hormone related compounds	Hormones and hormone related compounds	C20H32O6	3	55123-68-7	30315
MW0107837	Leupeptin	Amino acid and Its metabolites	Small Peptide	C20H38N6O4	2	55123-66-5 | 103476-89-7 | 24365-47-7	418.45
MW0016248	Busulfan	Organic acid and Its derivatives	Sulfonic acids	C6H14O6S2	3	55-98-1	12919.2
MW0015609	Albendazole	Benzene and substituted derivatives	Benzene and substituted derivatives	C12H15N3O2S	3	54965-21-8	2941.64
MW0009767	Streptovaricinal C	Aldehyde,Ketones,Esters	Esters	C40H49NO14	3	54955-14-5	3955.74
MW0154495	Nidificene	Terpenoids	Sesquiterpenoids	C15H23Br2Cl	4	54928-01-7	41393.2
FDATN01430	Dihydrostreptomycin sulfate	Others	Medicine	C42H88N14O36S3	3	5490-27-7	10411.1
MW0014655	5,8-Epoxy-5,8-dihydro-3-hydroxy-8'-apo-b,y-carotenal	Others	Carotenoids	C30H40O3	3	54899-35-3	5155.24
MW0148887	Elymoclavine	Alkaloids	Alkaloids	C16H18N2O	3	548-43-6	195.23
MW0103088	Verbenalin	Terpenoids	Terpenoids	C17H24O10	3	548-37-8	17762
MW0123411	Unii-kki91P85GE	Amino acid and Its metabolites	Small Peptide	C20H22O6	3	546-97-4	84834.3
MW0168969	Conessine	Heterocyclic compounds	Heterocyclic compounds	C24H40N2	3	546-06-5	9803.3
MW0148221	(1S,2R,3R,4S,5S,6S,8R,9S,10S,13S,16S,17R,18S)-11-ethyl-6,18-dimethoxy-13-(methoxymethyl)-11-azahexacyclo[7.7.2.12,5.01,10.03,8.013,17]nonadecane-4,8,9,16-tetrol	Heterocyclic compounds	Heterocyclic compounds	C24H39NO7	3	545-56-2	11732.7
MW0005159	4-methoxy-2-nitro-N-phenylaniline	Benzene and substituted derivatives	Benzene and substituted derivatives	C13H12N2O3	4	5442-46-6	11843
MW0169387	L-Carnitine	Amino acid and Its metabolites	Amino acids	C7H15NO3	2	541-15-1	6422.94
MW0139426	Propafenone	Aldehyde,Ketones,Esters	Ketones	C21H27NO3	3	54063-53-5	16021.7
MW0154324	N-Butyl-1H-pyrazolo[3,4-d]pyrimidin-4-amine	Alcohol and amines	Amines	C9H13N5	4	5401-47-8	9617.79
MEDN1412	Aminopterin	Heterocyclic compounds	Heterocyclic compounds	C19H20N8O5	1b	54-62-6	697.02
MW0114873	Metyrapone	Aldehyde,Ketones,Esters	Ketones	C14H14N2O	3	54-36-4	3297.02
MW0126069	Pentostatin	Heterocyclic compounds	Heterocyclic compounds	C11H16N4O4	3	53910-25-1	79529
MEDL02312	Nb-p-Coumaroyltryptamine	Tryptamines,Cholines,Pigments	Tryptamines	C19H18N2O2	3	53905-12-7	18321.7
MW0014338	4,4'-Diaponeurosporene	Others	Others	C30H42	3	53872-50-7	14325.2
MW0157970	trans,trans-1,4-Diphenyl-1,3-butadiene	Benzene and substituted derivatives	Benzene and substituted derivatives	C16H14	3	538-81-8 | 886-65-7	8654.71
MW0003393	3-(1,3,4-Oxadiazol-2-yl)aniline	Benzene and substituted derivatives	Benzene and substituted derivatives	C8H7N3O	4	5378-35-8	35800.9
MW0000210	Cytochalasin H	Benzene and substituted derivatives	Benzene and substituted derivatives	C30H39NO5	3	53760-19-3	250541
MW0157470	Thalicarpine	Alkaloids	Alkaloids	C41H48N2O8	3	5373-42-2	75286
MW0133461	Pterostilbene	Benzene and substituted derivatives	Benzene and substituted derivatives	C16H16O3	3	537-42-8 | 18259-15-9 | 441351-32-2	7012.95
MW0123891	Ethionamide	Heterocyclic compounds	Heterocyclic compounds	C8H10N2S	3	536-33-4	656458
MW0169955	Trigonelline	CoEnzyme and vitamins	CoEnzyme and vitamins	C7H7NO2	2	535-83-1	2784.78
MW0109274	Pipecolic acid	Organic acid and Its derivatives	Organic acid and Its derivatives	C6H11NO2	2	535-75-1	14504.4
MW0104373	2-[1-(Carboxymethyl)-3-methylcyclohexyl]acetic acid	Organic acid and Its derivatives	Organic acid and Its derivatives	C11H18O4	3	5345-12-0	3027.39
MW0103027	Umbelliprenin	Heterocyclic compounds	Heterocyclic compounds	C24H30O3	3	532-16-1 | 30413-87-7 | 23838-17-7	8246.46
MW0145045	AM-Toxin I	Benzene and substituted derivatives	Benzene and substituted derivatives	C23H31N3O6	3	53193-10-5	596998
MEDL02742	Delphinidin 3-sambubioside	Alcohol and amines	Alcohols	C26H29O16+	3	53158-73-9	142595
MW0146963	Caffeoyl-coa	CoEnzyme and vitamins	CoEnzyme and vitamins	C30H42N7O19P3S	4	53034-79-0	487.6
MW0169179	Flufenamic acid	Benzene and substituted derivatives	Benzene and substituted derivatives	C14H10F3NO2	3	530-78-9	44178.5
MEDL00396	Chloramphenicol palmitate	Organic acid and Its derivatives	Organic acid and Its derivatives	C27H42Cl2N2O6	3	530-43-8 | 125637-16-3	1.50166e+06
MW0103626	Nicotinamide-Adenine-Dinucleotide	Nucleotide and Its metabolites	Nucleotide and Its metabolites	C21H28N7O14P2+	2	53-84-9 | 151411-04-0 | 121053-11-0 | 65085-09-8 | 865-05-4	18510.7
MW0169721	Puromycin	Nucleotide and Its metabolites	Nucleotide and Its metabolites	C22H29N7O5	3	53-79-2 | 58-58-2	189088
MEDP1010	NADP+	CoEnzyme and vitamins	CoEnzyme and vitamins	C21H28N7O17P3	4	53-59-8	1425.42
MW0109391	L-Prolyl-L-methionine	Amino acid and Its metabolites	Small Peptide	C10H18N2O3S	3	52899-08-8	43421.1
MW0109320	Pro-leu	Amino acid and Its metabolites	Small Peptide	C11H20N2O3	2	52899-07-7	317512
MW0049242	Deterrol stearate	Aldehyde,Ketones,Esters	Esters	C33H50O2	3	52898-98-3	3535.21
MW0107090	Glycyl-L-prolyl-L-lysine	Amino acid and Its metabolites	Small Peptide	C13H24N4O4	3	52766-29-7	108332
MW0108071	Lysylproline	Amino acid and Its metabolites	Small Peptide	C11H21N3O3	3	52766-27-5	183766
MW0169361	Kirenol	Alcohol and amines	Alcohols	C20H34O4	2	52659-56-0	8154.59
MEDN0848	Indole 3-Ethanol	Heterocyclic compounds	Indole and Its derivatives	C10H11NO	1b	526-55-6	57265.8
MW0169356	Kinetin	Hormones and hormone related compounds	Hormones and hormone related compounds	C10H9N5O	3	525-79-1	64818
MW0114938	N-Acetyl-5-methoxykynuramine	Alcohol and amines	Amines	C12H16N2O3	3	52450-39-2	5142.68
MW0016184	2-Norbornanemethanol	Alcohol and amines	Alcohols	C8H14O	4	5240-72-2	4658.22
MADP0518	N3-(4-fluorophenyl)-1h-pyrazolo[3,4-d]pyrimidine-3,4-diamine	Alcohol and amines	Amines	C11H9FN6	3	522629-08-9	86138.9
MW0141122	Dioleoylphosphatidylcholine	GP	PC	C44H84NO8P	3	52088-89-8	8653.11
MW0168454	(2E)-Decenoyl-ACP	Amino acid and Its metabolites	Amino acid derivatives	C6H11NO2	2	52-52-8	155039
MEDN1116	Aldosterone	Aldehyde,Ketones,Esters	Ketones	C21H28O5	1b	52-39-1	43598.8
MW0127079	Methylarsonate	Others	Others	CH3AsO3-2	3	51952-65-9	37479.4
MW0000195	Corydaline	Alkaloids	Alkaloids	C22H27NO4	3	518-69-4 | 6018-35-5	18407.3
MW0153920	(2S)-2-[[(2S)-3-[(5R)-2-amino-4,5-dihydro-1H-imidazol-5-yl]-1-[[(2S,3S,5R,6S)-4-[(2R,3S,5S,6R)-3,5-diamino-6-methyloxan-2-yl]oxy-2,3,5,6-tetrahydroxycyclohexyl]amino]-1-oxopropan-2-yl]carbamoylamino]-4-methylpentanoic acid	Heterocyclic compounds	Heterocyclic compounds	C25H46N8O10	3	51746-09-9	3487.77
MW0117743	2,1,3-Benzothiadiazole-4-carbaldehyde	Benzene and substituted derivatives	Benzene and substituted derivatives	C7H4N2OS	4	5170-68-3	306859
MW0063745	Taurochenodeoxycholic acid	Bile acids	Bile acids	C26H45NO6S	3	516-35-8	51378.9
MW0005010	4-Formyl-2-hydroxybenzoic acid	Benzene and substituted derivatives	Benzene and substituted derivatives	C8H6O4	3	51572-88-4	35702.3
MW0152629	H-Leu-Trp-OH	Amino acid and Its metabolites	Small Peptide	C17H23N3O3	3	5156-22-9	104964
MW0017222	Citroxanthin	Heterocyclic compounds	Heterocyclic compounds	C40H56O	3	515-06-0	11153.6
MW0123331	Cimetidine	Heterocyclic compounds	Heterocyclic compounds	C10H16N6S	3	51481-61-9	1535.43
MEDN1387	O-acetyl-L-serine	Amino acid and Its metabolites	Amino acid derivatives	C5H9NO4	3	5147-00-2	19725.7
MW0168576	3-Methyladenine	Nucleotide and Its metabolites	Nucleotide and Its metabolites	C6H7N5	2	5142-23-4 | 60192-57-6	8586.78
MEDTP02919	Soyasaponin I	Terpenoids	Triterpene Saponin	C48H78O18	3	51330-27-9	732.53
MEDL01937	2,3-Butanediol	Carbohydrates and Its metabolites	Sugar alcohols	C4H10O2	2	513-85-9	20002.7
MW0052424	Diosgenin	Heterocyclic compounds	Heterocyclic compounds	C27H42O3	3	512-04-9	8480.89
MW0139959	Oroxindin	Flavonoids	Flavonoid	C22H20O11	4	51059-44-0	16683.8
MW0122734	Acipimox	Heterocyclic compounds	Heterocyclic compounds	C6H6N2O3	3	51037-30-0	4962.42
MW0147829	Crinine	Alkaloids	Alkaloids	C16H17NO3	3	510-67-8	24973.8
MW0147409	Chlorobenzilate	Benzene and substituted derivatives	Benzene and substituted derivatives	C16H14Cl2O3	3	510-15-6	1986.44
MW0169934	4-Hydroxyproline	Amino acid and Its metabolites	Amino acids	C5H9NO3	3	51-35-4	12900.4
MEDP1170	9-Octadecenal	Aldehyde,Ketones,Esters	Aldehydes	C18H34O	3	5090-41-5	7312.71
MW0145125	Anhydrorhodovibrin	Others	Others	C41H58O	3	5085-16-5	2698.6
MW0055293	Nervonic acid	FA	FFA	C24H46O2	3	506-37-6	23772.4
MW0011292	(3xi,5Z)-1,5-Octadien-3-ol	Alcohol and amines	Alcohols	C8H14O	3	50306-18-8	10672
MW0054155	Isovaleric acid	FA	FFA	C5H10O2	2	503-74-2	28018
MEDP1589	Theonylleucine	Amino acid and Its metabolites	Small Peptide	C10H20N2O4	2	50299-12-2	148796
MW0143752	6-[4-(1H-imidazol-1-yl)phenoxy]-N,N-dimethyl-1-hexanamine, dihydrochloride	Heterocyclic compounds	Heterocyclic compounds	C17H27Cl2N3O	3	502656-68-0	8686.27
MW0133678	4-Hydroxycinnamic acid	Benzene and substituted derivatives	Phenolic acids	C9H8O3	3	501-98-4	41840.3
MEDL01940	Feruloylputrescine	Alkaloids	Phenolamine	C14H20N2O3	3	501-13-3 | 91000-11-2	1438.06
MEDN0061	N-Phenylacetylglycine	Amino acid and Its metabolites	Amino acid derivatives	C10H11NO3	3	500-98-1	59533.9
MEDP0176	Thymidine	Nucleotide and Its metabolites	Nucleotide and Its metabolites	C10H14N2O5	3	50-89-5	24828.7
MW0115305	Sorbitol	Carbohydrates and Its metabolites	Sugar alcohols	C6H14O6	3	50-70-4	16206.5
MEDP0081	Serotonin	Tryptamines,Cholines,Pigments	Tryptamines	C10H12N2O	3	50-67-9	58845.5
MW0169760	Reserpine	Alkaloids	Alkaloids	C33H40N2O9	3	50-55-5	115943
MW0006033	Amitriptyline	Benzene and substituted derivatives	Benzene and substituted derivatives	C20H23N	3	50-48-6	6132.87
MW0012684	Estradiol	Hormones and hormone related compounds	Hormones and hormone related compounds	C18H24O2	3	50-28-2	12661.3
MW0003521	3-[(Prop-2-en-1-yl)oxy]-N-(1,3-thiazol-2-yl)benzamide	Benzene and substituted derivatives	Benzene and substituted derivatives	C13H12N2O2S	4	499989-63-8	6782.86
MW0158013	Tremetone	Benzene and substituted derivatives	Benzene and substituted derivatives	C13H14O2	4	4976-25-4	855.92
MW0154890	Pantetheine	Alcohol and amines	Polyamines	C11H22N2O4S	3	496-65-1	91925.3
MW0002155	2,3-Dihydrobenzofuran	Benzene and substituted derivatives	Benzene and substituted derivatives	C8H8O	2	496-16-2	407692
MW0109002	Ophthalmic acid	Amino acid and Its metabolites	Small Peptide	C11H19N3O6	3	495-27-2	341089
MEDL02748	Auraptene	Others	Hydrocarbon derivatives	C19H22O3	3	495-02-3	278.91
MW0000126	(-)-Anabasine	Alkaloids	Alkaloids	C10H14N2	3	494-52-0	35932.1
MW0003876	5-Bromo-4-hydroxy-[1,1'-biphenyl]-3-carboxylic acid	Benzene and substituted derivatives	Benzene and substituted derivatives	C13H9BrO3	3	4906-68-7	1.4883e+06
MW0146340	Aspergillic acid	Organic acid and Its derivatives	Organic acid and Its derivatives	C12H20N2O2	4	490-02-8 | 22810-67-9	9749.51
MW0115695	Mitobronitol	Alcohol and amines	Alcohols	C6H12Br2O4	3	488-41-5	60808.2
MW0124722	Lumazine	Heterocyclic compounds	Pteridines and derivatives	C6H4N4O2	3	487-21-8 | 525-77-9	10843.1
MW0169254	Harmol	Heterocyclic compounds	Indole and Its derivatives	C12H10N2O	3	487-03-6	9023.27
MW0169245	Harman	Alkaloids	Alkaloids	C12H10N2	3	486-84-0	16577.8
MW0169017	Daidzein	Flavonoids	Isoflavones	C15H10O4	3	486-66-8	4643.9
MW0169318	Isofraxidin	Heterocyclic compounds	Heterocyclic compounds	C11H10O5	3	486-21-5	1.26737e+06
MW0149238	Fluoroacetyl-coa	CoEnzyme and vitamins	CoEnzyme and vitamins	C23H37FN7O17P3S	4	485-13-2	49.34
MW0007455	Karbutilate	Benzene and substituted derivatives	Benzene and substituted derivatives	C14H21N3O3	3	4849-32-5	20874.6
MW0112842	Hydroxykynurenine	Amino acid and Its metabolites	Amino acid derivatives	C10H12N2O4	2	484-78-6	11098.1
MW0148962	methyl (1S,15R,17S,18S)-6-[(1S,12R,14R,15E,18S)-15-ethylidene-18-methoxycarbonyl-17-methyl-10,17-diazatetracyclo[12.3.1.03,11.04,9]octadeca-3(11),4,6,8-tetraen-12-yl]-17-[(1R)-1-hydroxyethyl]-7-methoxy-3,13-diazapentacyclo[13.3.1.02,10.04,9.013,18]nonadeca-2(10),4,6,8-tetraene-1-carboxylate	Heterocyclic compounds	Heterocyclic compounds	C43H52N4O6	3	4835-65-8	96276
MW0112119	2-Dodecenal	Aldehyde,Ketones,Esters	Aldehydes	C12H22O	3	4826-62-4	3393.08
MW0108584	N-3-oxo-tetradec-7(Z)-enoyl-L-Homoserine lactone	Aldehyde,Ketones,Esters	Esters	C18H29NO4	3	482598-46-9	445.58
MW0139213	Osajin	Heterocyclic compounds	Heterocyclic compounds	C25H24O5	3	482-53-1	2751.07
MW0141777	Cyperquat	Heterocyclic compounds	Pyridine and pyridine derivatives	C12H12N+	4	48134-75-4	3464.93
MEDN1105	N-[(3S)-Tetrahydro-2-oxo-3-furanyl]octadecanamide	Aldehyde,Ketones,Esters	Esters	C22H41NO3	2	479050-96-9	15162.1
MW0147424	Chlorophyll	Tryptamines,Cholines,Pigments	Pigments	C55H72MgN4O5	3	479-61-8	1494.12
MW0010561	Berbamine	Lignans and Coumarins	Lignans	C37H40N2O6	2	478-61-5 | 6078-17-7	51558.4
MW0009671	Rhein	Benzene and substituted derivatives	Benzene and substituted derivatives	C15H8O6	3	478-43-3	12452
MW0010000	3-[(2-Hydroxy-2,2-diphenylacetyl)oxy]-8$l^{5}-azaspiro[bicyclo[3.2.1]octane-8,1'-pyrrolidin]-8-ylium	Benzene and substituted derivatives	Benzene and substituted derivatives	C25H30NO3+	3	47608-32-2	3125.49
ZINC31168257	Sterekunthal B	Benzene and substituted derivatives	Benzene and substituted derivatives	C20H18O4	4	475673-78-0	1228.14
MW0168638	5'-Deoxyadenosine	GP	PA	C10H13N5O3	3	4754-39-6	25236.9
MW0000018	Isocorydine	Others	Others	C20H23NO4	3	475-67-2	19.22
MW0053754	Glycocholic acid	Bile acids	Bile acids	C26H43NO6	2	475-31-0	9305.48
MW0052466	C-12 NBD-dihydro-Ceramide	Benzene and substituted derivatives	Benzene and substituted derivatives	C36H63N5O6	3	474943-05-0	6405.03
MW0150594	Gly-Pro-Arg	Amino acid and Its metabolites	Small Peptide	C13H24N6O4	2	47295-77-2	334030
MW0108971	O-benzyl-L-serine	Amino acid and Its metabolites	Amino acid derivatives	C10H13NO3	3	4726-96-9 | 30916-68-8	865.17
MW0007496	Levobunolol	Benzene and substituted derivatives	Benzene and substituted derivatives	C17H25NO3	3	47141-42-4	19387.9
MW0016241	Bufotalin	Heterocyclic compounds	Heterocyclic compounds	C26H36O6	3	471-95-4	1659.93
MEDL00359	Gly-Pro-Leu	Amino acid and Its metabolites	Small Peptide	C13H23N3O4	2	47066-32-0	125089
MW0017120	Cinobufagin	Heterocyclic compounds	Heterocyclic compounds	C26H34O6	3	470-37-1 | 36121-84-3	62010.3
MEDN1719	Tetradecylphosphonic acid	Organic acid and Its derivatives	Organic acid and Its derivatives	C14H31O3P	1b	4671-75-4	22835.2
MW0169541	Neriifolin	Steroids	Steroidal saponins	C30H46O8	3	466-07-9	12950.4
MW0062209	Proscillaridin	Flavonoids	Anthocyanidins	C30H42O8	3	466-06-8	15892.8
MW0008826	Naloxone	Benzene and substituted derivatives	Benzene and substituted derivatives	C19H21NO4	3	465-65-6	4935.41
MW0112251	Butyl propenyl ketone	Aldehyde,Ketones,Esters	Ketones	C8H14O	3	4643-27-0	3794.24
MW0000748	(5-Bromo-2-chlorophenyl)(4-ethoxyphenyl)methanone	Benzene and substituted derivatives	Benzene and substituted derivatives	C15H12BrClO2	4	461432-22-4	36941.9
MW0053644	Gitoxin	Heterocyclic compounds	Heterocyclic compounds	C41H64O14	3	4562-36-1	9671.45
MW0106999	L-Glutaminyl-L-lysine	Amino acid and Its metabolites	Small Peptide	C11H22N4O4	3	45234-03-5	34465.6
MW0062252	Prostaglandin F2beta	Hormones and hormone related compounds	Hormones and hormone related compounds	C20H34O5	3	4510-16-1	36412.1
MW0142773	(3-Acrylamidopropyl)trimethylammonium Chloride	Benzene and substituted derivatives	Benzene and substituted derivatives	C9H19ClN2O	3	45021-77-0	3430.55
MW0148327	Deuteroporphyrin IX	Heterocyclic compounds	Heterocyclic compounds	C30H30N4O4	3	448-65-7	355688
MW0107737	Leu-Leu-Gly	Amino acid and Its metabolites	Small Peptide	C14H27N3O4	3	4464-36-2	82601.8
MW0122101	6-Chloro-N-(2-morpholinoethyl)nicotinamide	Alcohol and amines	Amines	C12H16ClN3O2	4	446269-58-5	9016.67
MW0049106	Cyclopamine	Alcohol and amines	Amines	C27H41NO2	3	4449-51-8 | 11051-96-0	3105.89
MEDN0146	5-Hydroxymethyluracil	Nucleotide and Its metabolites	Nucleotide and Its metabolites	C5H6N2O3	1b	4433-40-3	8678.71
MW0000277	Harmine	Alkaloids	Alkaloids	C13H12N2O	3	442-51-3	69958.3
MW0122132	6-Ethyl-4-hydrazinothieno[2,3-d]pyrimidine	Heterocyclic compounds	Heterocyclic compounds	C8H10N4S	4	439692-51-0	119.34
MW0009084	Niflumic acid	Benzene and substituted derivatives	Benzene and substituted derivatives	C13H9F3N2O2	3	4394-00-7	40601.4
MW0124806	N-(3-carbazol-9-yl-2-hydroxypropyl)-N-(2-iodophenyl)methanesulfonamide	Alcohol and amines	Amines	C22H21IN2O3S	4	439141-72-7	1720.62
MW0001985	2-(Acetyloxy)-3-methylbenzoic acid	Benzene and substituted derivatives	Benzene and substituted derivatives	C10H10O4	3	4386-39-4	8384.54
MW0124112	Fentanyl	Others	Medicine	C22H28N2O	3	437-38-7	3017.67
MW0161269	Glucobrassicin	Aldehyde,Ketones,Esters	Esters	C16H20N2O9S2	3	4356-52-9	156143
MW0054394	Lithocholic acid	Bile acids	Bile acids	C24H40O3	3	434-13-9	433416
MW0010102	2-Cyclohexyl-2-hydroxy-2-phenylacetic acid	Benzene and substituted derivatives	Benzene and substituted derivatives	C14H18O3	3	4335-77-7 | 50896-04-3	13257.5
MW0150660	Guanosine 5'-diphosphate sodium salt	Nucleotide and Its metabolites	Nucleotide and Its metabolites	C10H14N5NaO11P2	4	43139-22-6	2523.75
MW0144439	Ajugalactone	Aldehyde,Ketones,Esters	Ketones	C29H40O8	3	42975-12-2	970.33
FDATN00211	Cyproterone acetate	Hormones and hormone related compounds	Hormones and hormone related compounds	C24H29ClO4	3	427-51-0	225803
MW0012069	11alpha-Hydroxytestosterone	Aldehyde,Ketones,Esters	Ketones	C19H28O3	3	426212	5306.09
MW0149443	L-gamma-glutamyl-D-alanine	Amino acid and Its metabolites	Amino acids	C8H14N2O5	3	42592-56-3	5589.03
MW0107567	Ile-Ile	Amino acid and Its metabolites	Small Peptide	C12H24N2O3	3	42537-99-5	30392.5
MW0107437	Ile-Glu	Amino acid and Its metabolites	Small Peptide	C11H20N2O5	3	42516-53-0	222710
FDATN00239	Flunixin meglumine	Benzene and substituted derivatives	Benzene and substituted derivatives	C21H28F3N3O7	4	42461-84-7	7648.2
MEDL00363	Ile-Met	Amino acid and Its metabolites	Small Peptide	C11H22N2O3S	3	42384-14-5	13033
MW0011902	1,2-Dioleoyl-sn-Glycero-3-Phosphocholine	GP	PC	C44H84NO8P	2	4235-95-4	380775
MW0141968	Tetrahydrodipicolinate	Organic acid and Its derivatives	Organic acid and Its derivatives	C7H9NO4	2	4226-22-6	367687
MW0143320	Tiformin	Alcohol and amines	Amines	C5H12N4O	3	4210-97-3	165298
MW0157951	(1S,2R)-3-Methylcyclohexa-3,5-diene-1,2-diol	Alcohol and amines	Alcohols	C7H10O2	3	41977-20-2	14345
MW0108015	Lys-Pro-Arg	Amino acid and Its metabolites	Small Peptide	C17H33N7O4	3	41961-57-3	11439.2
MW0012522	16,16-Dimethylprostaglandin A1	Hormones and hormone related compounds	Hormones and hormone related compounds	C22H36O4	3	41692-24-4	4182.69
MW0168260	2,3,4,5-Tetrachloro-6-(3-hydroxy-2,4,5,7-tetraiodo-6-oxo-xanthen-9-yl)benzoic acid	Benzene and substituted derivatives	Benzene and substituted derivatives	C20H4Cl4I4O5	4	4159-77-7	17782.3
MW0169975	Tulobuterol	Benzene and substituted derivatives	Benzene and substituted derivatives	C12H18ClNO	3	41570-61-0	76967
MW0115233	Ribulose 5-phosphate	Carbohydrates and Its metabolites	Phosphate sugars	C5H11O8P	3	4151-19-3	3562.14
MW0126431	Resorcinolnaphthalein	Heterocyclic compounds	Heterocyclic compounds	C24H14O5	3	41307-63-5	20115.8
MW0004957	4-Fluoro-2-(methylthio)benzoic acid	Benzene and substituted derivatives	Benzene and substituted derivatives	C8H7FO2S	4	410545-51-6	11319.4
MW0107577	Ile-Val	Amino acid and Its metabolites	Small Peptide	C11H22N2O3	3	41017-96-3	133264
MW0112028	Suprofen	Benzene and substituted derivatives	Benzene and substituted derivatives	C14H12O3S	3	40828-46-4	3528.1
MW0103320	2',3'-Cyclic UMP	Nucleotide and Its metabolites	Nucleotide and Its metabolites	C9H11N2O8P	3	40632-52-8	14041.2
MW0106559	D-Pyroglutamic acid	Amino acid and Its metabolites	Amino acids	C5H7NO3	2	4042-36-8	86188.5
MW0106488	2,3-Diaminopropionic acid	Amino acid and Its metabolites	Amino acids	C3H8N2O2	3	4033-39-0	48801.1
MW0002872	2-Amino-3-chloro-5-nitrobenzotrifluoride	Benzene and substituted derivatives	Benzene and substituted derivatives	C7H4ClF3N2O2	4	400-67-9	34854.1
MW0154347	Neamine	Alcohol and amines	Amines	C12H26N4O6	4	3947-65-7	3903.25
MEDP1605	Glu-glu	Amino acid and Its metabolites	Small Peptide	C10H16N2O7	2	3929-61-1	1665.96
MW0110455	Val-val	Amino acid and Its metabolites	Small Peptide	C10H20N2O3	2	3918-94-3	147626
MW0159293	Val-Phe	Amino acid and Its metabolites	Small Peptide	C14H20N2O3	3	3918-92-1	196619
MEDP1879	Phe-ala	Amino acid and Its metabolites	Amino acid derivatives	C12H16N2O3	2	3918-87-4	14895.9
MW0125631	Nalidixic acid	Organic acid and Its derivatives	Organic acid and Its derivatives	C12H12N2O3	3	389-08-2	2336.37
MW0142280	4-Amino-6-chloro-1,3,5-triazin-2-ol	Benzene and substituted derivatives	Benzene and substituted derivatives	C3H3ClN4O	4	38862-29-2	1783.83
MW0153972	Mucronine B	Heterocyclic compounds	Heterocyclic compounds	C28H36N4O4	3	38840-26-5	18189.7
MW0126624	Tandutinib	Heterocyclic compounds	Heterocyclic compounds	C31H42N6O4	3	387867-13-2	78135.3
MW0049070	Cucurbitacin D	Aldehyde,Ketones,Esters	Ketones	C30H44O7	3	3877-86-9	12231.7
MW0103432	8-Hydroxyguanosine	Nucleotide and Its metabolites	Nucleotide and Its metabolites	C10H13N5O6	3	3868-31-3	80547.1
MW0126184	Pirbuterol	Heterocyclic compounds	Heterocyclic compounds	C12H20N2O3	3	38677-81-5	49396.6
MW0148569	Dinoprost tromethamine	Heterocyclic compounds	Heterocyclic compounds	C24H45NO8	4	38562-01-5	2813.68
MW0141976	2,3',5-Trichlorobiphenyl	Benzene and substituted derivatives	Benzene and substituted derivatives	C12H7Cl3	4	38444-81-4	108992
MW0138951	Methyl caffeate	Organic acid and Its derivatives	Organic acid and Its derivatives	C10H10O4	3	3843-74-1 | 67667-67-8 | 142234-81-9	38831.4
MW0005565	5-benzyl-N-phenyl-1,3,4-thiadiazol-2-amine	Benzene and substituted derivatives	Benzene and substituted derivatives	C15H13N3S	4	38376-37-3	10132.3
MW0012661	Bimatoprost acid methyl ester	Hormones and hormone related compounds	Hormones and hormone related compounds	C24H34O5	3	38315-47-8	29179.5
MW0168697	Adrenosterone	Hormones and hormone related compounds	Hormones and hormone related compounds	C19H24O3	3	382-45-6	16464.2
MW0115225	trans-Zeatin-7-beta-D-glucoside	Aldehyde,Ketones,Esters	Esters	C16H23N5O6	3	38165-56-9	82218
MW0146866	Brevianamide F	Alcohol and amines	Amines	C16H17N3O2	3	38136-70-8	9028.88
MEDL00375	Oglufanide	Amino acid and Its metabolites	Small Peptide	C16H19N3O5	2	38101-59-6	48753.4
MW0107795	Leu-His	Amino acid and Its metabolites	Small Peptide	C12H20N4O3	3	38062-72-5	41047
MW0107793	Leu-Gln	Amino acid and Its metabolites	Small Peptide	C11H21N3O4	3	38062-69-0	41891.7
MW0006764	(1E,4E)-1,5-bis(4-methoxyphenyl)penta-1,4-dien-3-one	Benzene and substituted derivatives	Phenolics	C19H18O3	4	37951-12-5 | 2051-07-2 | 50764-85-7	1399.91
MW0054700	Medicagenic acid 3-O-[b-D-glucosyl-(1->6)-b-D-glucosyl-(1->3)-b-D-glucoside]	Terpenoids	Triterpene Saponin	C48H76O21	3	37838-43-0	73.85
MW0108943	Boc-D-proline	Amino acid and Its metabolites	Amino acid derivatives	C10H17NO4	4	37784-17-1	15832
MW0123627	diethyl 1H-pyrazole-3,5-dicarboxylate	Aldehyde,Ketones,Esters	Esters	C9H12N2O4	4	37687-24-4	388
MW0110331	Val-Arg	Amino acid and Its metabolites	Small Peptide	C11H23N5O3	3	37682-75-0	3713.71
MW0007121	Fenobucarb	Benzene and substituted derivatives	Benzene and substituted derivatives	C12H17NO2	3	3766-81-2	138277
MW0145213	Apramycin	Heterocyclic compounds	Heterocyclic compounds	C21H41N5O11	4	37321-09-8	7622.24
MW0154982	Penitrem C	Heterocyclic compounds	Heterocyclic compounds	C37H44ClNO4	3	37318-84-6	175810
MW0115455	Validamycin A	Heterocyclic compounds	Heterocyclic compounds	C20H35NO13	3	37248-47-8	144428
MW0155549	Phytuberin	Terpenoids	Sesquiterpenoids	C17H26O4	4	37209-50-0	6022.57
MW0004186	6-Amino-N-[3-[4-(4-morpholinyl)pyrido[3',2':4,5]furo[3,2-d]pyrimidin-2-yl]phenyl]-3-pyridinecarboxamide	Benzene and substituted derivatives	Benzene and substituted derivatives	C25H21N7O3	3	371942-69-7	43625.1
MW0103653	Ribavirin	Nucleotide and Its metabolites	Nucleotide and Its metabolites	C8H12N4O5	3	36791-04-5	55662.5
MW0123430	cotinine N-oxide	Heterocyclic compounds	Pyridine and pyridine derivatives	C10H12N2O2	3	36508-80-2	40130.2
MW0168485	Desmethylalborixin	Organic acid and Its derivatives	Organic acid and Its derivatives	C47H82O14	4	36505-48-3	128446
MW0125100	Methyl 5-[(2,4-dichlorophenoxy)methyl]furan-2-carboxylate	Heterocyclic compounds	Heterocyclic compounds	C13H10Cl2O4	4	364625-05-8	12335.9
MW0152720	lividomycin A	Heterocyclic compounds	Heterocyclic compounds	C29H55N5O18	3	36441-41-5 | 11111-23-2	69851.7
MW0106942	Glutamylasparagine	Amino acid and Its metabolites	Amino acids	C9H15N3O6	3	36314-37-1	16217.2
MEDP1667	Phe-Glu	Amino acid and Its metabolites	Small Peptide	C14H18N2O5	2	3617-45-6	194379
MW0000475	Usambarensine	Alkaloids	Alkaloids	C29H28N4	3	36150-14-8	204818
MW0123414	Colupox b	Amino acid and Its metabolites	Small Peptide	C25H36O5	3	36136-11-5	174696
FDATN01012	Sodium cholate	Others	Medicine	C24H39NaO5	2	361-09-1 | 206986-87-0	6002.07
MW0194063	Trp-glu	Amino acid and Its metabolites	Small Peptide	C16H19N3O5	2	36099-95-3	7003.07
MW0127446	Diethyl trisulfide	Others	Others	C4H10S3	4	3600-24-6	84444.1
MW0123739	Dithieno[3,2-b:2',3'-d]thiophene	Heterocyclic compounds	Heterocyclic compounds	C8H4S3	4	3593-75-7 | 98507-51-8	6728.23
MW0108922	Tiglylglycine	Amino acid and Its metabolites	Amino acid derivatives	C7H11NO3	2	35842-45-6	21941.4
MW0054114	Isopentenyl pyrophosphate	Organic acid and Its derivatives	Phosphoric acids	C5H12O7P2	3	358-71-4	91726.6
MW0168859	Bromhexine	Benzene and substituted derivatives	Benzene and substituted derivatives	C14H20Br2N2	4	3572-43-8	4745.12
MW0000265	Galantamine	Others	Others	C17H21NO3	3	357-70-0	101877
MW0008295	N-(4-butylphenyl)-4-methoxybenzamide	Benzene and substituted derivatives	Benzene and substituted derivatives	C18H21NO2	4	35684-24-3	21940.9
MW0013359	28-Glucosyl-3b,23-dihydroxy-12,19(29)-ursadien-28-oate 3-arabinoside	Aldehyde,Ketones,Esters	Esters	C41H64O13	3	356785-73-4	331470
MW0147118	Carmoisine	Benzene and substituted derivatives	Benzene and substituted derivatives	C20H12N2Na2O7S2	4	3567-69-9	4447.49
MW0002202	2,4,6-Trihydroxybenzophenone	Benzene and substituted derivatives	Benzene and substituted derivatives	C13H10O4	4	3555-86-0	106158
MW0000382	Ochrolifuanine A	Alkaloids	Alkaloids	C29H34N4	3	35527-46-9	68646.1
MW0012822	Azelaoyl PAF	GP	PA	C33H66NO9P	3	354583-69-0	4819.84
MW0056964	1-Stearoyl-2-arachidonoyl-sn-glycero-3-phosphocholine	GP	PC	C46H84NO8P	2	35418-59-8	239054
MW0109395	Pro-Trp	Amino acid and Its metabolites	Small Peptide	C16H19N3O3	3	35310-39-5	32001.7
MW0055372	Norgestimate	Hormones and hormone related compounds	Hormones and hormone related compounds	C23H31NO3	3	35189-28-7	9162.24
MW0144361	Phosphothiophosphoric acid-adenylate ester	Nucleotide and Its metabolites	Nucleotide and Its metabolites	C10H16N5O12P3S	3	35094-46-3 | 117750-47-7	4606.72
MW0140671	Clidinium bromide	Benzene and substituted derivatives	Benzene and substituted derivatives	C22H26BrNO3	3	3485-62-9	11407.5
MEDL00860	D-Ornithine	Amino acid and Its metabolites	Amino acids	C5H12N2O2	2	348-66-3	369653
MW0063706	Lithocholic acid 3-O-sulfate	Bile acids	Bile acids	C24H40O6S	4	34669-57-3	15124.1
MW0008881	Betamipron	Others	Medicine	C10H11NO3	3	3440-28-6	22439.6
MW0140957	[Sar1,Val5,Ala8] Angiotensin II	Others	Others	C42H65N13O10	4	34273-10-4	646
MW0169873	Spirilloxanthin	Terpenoids	Tetraterpenes	C42H60O2	3	34255-08-8	11134.8
MW0107023	Glu-Tyr	Amino acid and Its metabolites	Small Peptide	C14H18N2O6	2	3422-39-7	28448.8
MEDP2111	2'-Hydroxy-4,4',6'-trimethoxychalcone	Benzene and substituted derivatives	Phenolics	C18H18O5	1a	3420-72-2	3372.45
MW0016971	Celastrol	Benzene and substituted derivatives	Benzene and substituted derivatives	C29H38O4	3	34157-83-0	16387.5
MEDP1095	Glycine dehydrocholic acid	Bile acids	Bile acids	C26H37NO6	3	3415-45-0	108014
MW0139071	p-Coumaroylputrescine	Organic acid and Its derivatives	Organic acid and Its derivatives	C13H18N2O2	3	34136-53-3 | 188257-45-6	1007.88
FDATP01391	Orphenadrine hydrochloride	Others	Medicine	C18H24ClNO	3	341-69-5	6113.16
MW0125573	N-[5-(1H-indol-3-ylmethyl)-1,3,4-thiadiazol-2-yl]-4-methoxybenzamide	Alcohol and amines	Amines	C19H16N4O2S	4	340018-27-1	16196.2
MW0160047	2-Ethylisonicotinamide	Alcohol and amines	Amines	C8H10N2O	4	3376-95-2	4780.92
MW0144121	9-Fluoro-11beta,16alpha,17,21-tetrahydroxypregn-4-ene-3,20-dione	Aldehyde,Ketones,Esters	Ketones	C21H29FO6	4	337-02-0	19818.3
MW0109322	Prolyl-leucyl-glycine	Amino acid and Its metabolites	Small Peptide	C13H23N3O4	3	33676-42-5	530814
MW0010585	Etoposide	Benzene and substituted derivatives	Benzene and substituted derivatives	C29H32O13	2	33419-42-0	3408.89
MW0146727	Bikaverin	Heterocyclic compounds	Heterocyclic compounds	C20H14O8	3	33390-21-5	14983.9
MW0062081	Pisumsaponin II	Alcohol and amines	Alcohols	C48H76O18	4	333334-37-5	245064
MW0142096	2,6-Dibromohydroquinone	Benzene and substituted derivatives	Phenolics	C6H4Br2O2	4	3333-25-3	9028.14
MW0054223	k-Strophanthoside	Heterocyclic compounds	Heterocyclic compounds	C42H64O19	3	33279-57-1	619077
MW0005505	5-((4-Nitrophenoxy)methyl)-1,3,4-thiadiazol-2-amine	Benzene and substituted derivatives	Benzene and substituted derivatives	C9H8N4O3S	4	331818-28-1	238.72
MW0124069	Amidate	Aldehyde,Ketones,Esters	Esters	C14H16N2O2	3	33125-97-2 | 15301-65-2	420330
MW0105570	l-Alanyl-l-valine	Amino acid and Its metabolites	Small Peptide	C8H16N2O3	3	3303-45-5	141812
MW0152613	Leu-Leu	Amino acid and Its metabolites	Small Peptide	C12H24N2O3	3	3303-31-9	22782.2
MW0138231	Gangetin	Heterocyclic compounds	Heterocyclic compounds	C26H28O5	3	32986-79-1	37736.1
MW0011993	10-Deacetylbaccatin III	Benzene and substituted derivatives	Benzene and substituted derivatives	C29H36O10	3	32981-86-5	1577.19
MW0152578	H-Leu-Asp-OH	Amino acid and Its metabolites	Small Peptide	C10H18N2O5	3	32949-40-9	42754.6
MW0013358	28-Glucosyl-30-methyl-3b,23-dihydroxy-12-oleanene-28,30-dioate 3-[arabinosyl-(1->3)-glucuronide]	Aldehyde,Ketones,Esters	Esters	C48H74O21	3	329327-64-2	8027.25
MW0121348	5-Chloro-2-(piperidin-1-yl)pyrimidine-4-carboxylic acid	Organic acid and Its derivatives	Organic acid and Its derivatives	C10H12ClN3O2	4	329268-90-8	804.8
MEDP1122	MG(16:0/0:0/0:0)	GL	DG	C19H38O4	2	32899-41-5	2686.48
MW0152120	Lappaconitine	Heterocyclic compounds	Heterocyclic compounds	C32H44N2O8	3	32854-75-4	140627
MW0146924	Butoctamide semisuccinate	Organic acid and Its derivatives	Organic acid and Its derivatives	C16H29NO5	4	32838-28-1	1590.11
MW0006644	Coniferyl alcohol	Benzene and substituted derivatives	Phenolics	C10H12O3	3	32811-40-8	8056.74
MW0003108	2-Hydroxy-4-trifluoromethyl benzoic acid	Benzene and substituted derivatives	Benzene and substituted derivatives	C8H5F3O3	3	328-90-5	38073.5
MW0125873	Nomifensine maleate	Benzene and substituted derivatives	Benzene and substituted derivatives	C20H22N2O4	3	32795-47-4 | 24524-90-1	5910.46
MW0005365	5-(2-Bromo-4-nitrophenyl)furan-2-carbaldehyde	Benzene and substituted derivatives	Benzene and substituted derivatives	C11H6BrNO4	4	327049-95-6	11993.7
MEDP0519	L-Norleucine	Amino acid and Its metabolites	Amino acids	C6H13NO2	3	327-57-1	2114.13
MW0112979	4,4,4-Trifluoro-1-(5-methylthiophen-2-yl)butane-1,3-dione	Aldehyde,Ketones,Esters	Ketones	C9H7F3O2S	4	326-72-7	16571.4
MW0150396	Gly-Leu-Ala	Amino acid and Its metabolites	Small Peptide	C11H21N3O4	3	32557-24-7	90462.2
MEDL00853	Oxfenicine	Amino acid and Its metabolites	Amino acid derivatives	C8H9NO3	3	32462-30-9	24463
MW0123482	Glucurolactone	Carbohydrates and Its metabolites	Carbohydrates and Its metabolites	C6H8O6	3	32449-92-6 | 6814-06-8	16803.9
MW0111322	Dextilidine	Heterocyclic compounds	Heterocyclic compounds	C17H23NO2	3	32447-90-8 | 20380-58-9 | 51931-66-9	46262.1
MEDP1003	1-Hydroxylamino-2-phenylethane	Benzene and substituted derivatives	Benzene and substituted derivatives	C8H11NO	3	3217-93-4	14345
MW0113948	Azacitidine	Heterocyclic compounds	Heterocyclic compounds	C8H12N4O5	3	320-67-2	81247.3
MW0169424	Ornithine	Amino acid and Its metabolites	Amino acids	C5H12N2O2	3	3184-13-2	12962.5
MW0151977	2-Methyl-1-pentyl-3-(4-methoxynaphthoyl)indole	Aldehyde,Ketones,Esters	Ketones	C26H27NO2	3	316189-74-9	2063.3
MW0126798	Thioproperazine	Heterocyclic compounds	Heterocyclic compounds	C22H30N4O2S2	4	316-81-4	19654.8
MW0105588	Allopurinol	Nucleotide and Its metabolites	Nucleotide and Its metabolites	C5H4N4O	2	315-30-0 | 180749-08-0 | 180749-06-8 | 73334-58-4 | 180749-09-1 | 180749-07-9 | 184789-03-5 | 291279-53-3	47634.9
MEDP1679	Glu-Val-Phe	Amino acid and Its metabolites	Small Peptide	C19H27N3O6	3	31461-61-7	150511
FDATN01185	Aristolochic acid	Benzene and substituted derivatives	Benzene and substituted derivatives	C17H11NO7	4	313-67-7	11464.5
MW0114611	Antihelmycin	Alcohol and amines	Amines	C20H37N3O13	3	31282-04-9	56335.2
MW0145019	Amataine	Alkaloids	Alkaloids	C43H48N4O6	4	31148-60-4	119489
MEDP0618	Carnitine-2-methyl-C4	FA	CAR	C12H23NO4	3	31023-25-3	35691.9
MW0055241	N-acetylsphingosine	SP	SPH	C20H39NO3	3	3102-57-6 | 195194-58-2	32345.2
MW0116156	[1-(2-fluorobenzyl)-1H-benzimidazol-2-yl]methanol	Benzene and substituted derivatives	Benzene and substituted derivatives	C15H13FN2O	4	309938-27-0	402.53
MW0124456	Isocarbamid	Heterocyclic compounds	Heterocyclic compounds	C8H15N3O2	4	30979-48-7	5381.77
MW0169242	Halcinonide	Heterocyclic compounds	Heterocyclic compounds	C24H32ClFO5	3	3093-35-4	605112
MW0107957	L-Theanine	Amino acid and Its metabolites	Amino acids	C7H14N2O3	3	3081-61-6	23882
MW0010001	Troxipide	Benzene and substituted derivatives	Phenolics	C15H22N2O4	4	30751-05-4 | 99777-81-8	62936.7
MEDP2114	2-Amino-5-methyl-4-phenylthiazole	Benzene and substituted derivatives	Benzene and substituted derivatives	C10H10N2S	1b	30709-67-2	22120.2
MW0110454	Val-Tyr	Amino acid and Its metabolites	Small Peptide	C14H20N2O4	3	3061-91-4	26931.6
mws4176	Alanylphenylalanine	Amino acid and Its metabolites	Small Peptide	C12H16N2O3	2	3061-90-3	44495.8
MW0105485	Ala-Tyr	Amino acid and Its metabolites	Small Peptide	C12H16N2O4	3	3061-88-9	139082
MW0052452	Docosanamide	FA	Others	C22H45NO	3	3061-75-4	2056.03
MW0110897	Agmatine	Alcohol and amines	Polyamines	C5H14N4	2	306-60-5	25414.8
MW0007328	Homovanillic acid	Organic acid and Its derivatives	Organic acid and Its derivatives	C9H10O4	2	306-08-1	21291.7
MW0000273	Harmaline	Alkaloids	Alkaloids	C13H14N2O	3	304-21-2	1.50819e+06
MW0118427	2-chloro-5-(2-phenyl-5-(pyridin-4-yl)-1H-imidazol-4-yl)phenol	Heterocyclic compounds	Heterocyclic compounds	C20H14ClN3O	4	303727-31-3	20106.5
MW0001287	1,1,6-Trimethyl-1,2-dihydronaphthalene	Benzene and substituted derivatives	Benzene and substituted derivatives	C13H16	4	30364-38-6	1097.81
MW0108500	N,N-dimethylarginine	Amino acid and Its metabolites	Amino acid derivatives	C8H18N4O2	3	30315-93-6	58753.4
MW0063243	Pyrohyperforin	Terpenoids	Terpenoids	C35H50O4	3	303115-46-0	2397.62
MW0000280	Heliotrine	Alkaloids	Alkaloids	C16H27NO5	3	303-33-3	5564.12
MW0159826	Carbamate	Organic acid and Its derivatives	Organic acid and Its derivatives	CH2NO2-	4	302-11-4 | 7224-09-1	4098.86
MW0115262	Sedoheptulose	Carbohydrates and Its metabolites	Sugars	C7H14O7	3	3019-74-7	6066.67
MW0049118	Cyclopassifloside VII	Steroids	Steroid	C37H62O13	3	301540-80-7	1454.23
MW0108645	1-Acetyl-2-pyrrolidinecarboxamide	Alcohol and amines	Amines	C7H12N2O2	4	30130-35-9	10964.1
MW0055459	Oleamide	FA	FFA	C18H35NO	2	301-02-0	1994.71
MW0063518	Shanzhiside	Terpenoids	Terpenoids	C16H24O11	4	29836-27-9	89098.5
MW0105468	Ala-ile	Amino acid and Its metabolites	Small Peptide	C9H18N2O3	3	29727-65-9	144761
MW0113958	Bekanamycin sulfate	Others	Others	C18H39N5O14S	4	29701-07-3	153617
MW0010388	Cyclotetracosane	Others	Hydrocarbon derivatives	C24H48	3	297-03-0	14158.7
MW0120986	Leukoaminochrome	Heterocyclic compounds	Heterocyclic compounds	C8H9NO2	3	29539-03-5	41.86
MW0007581	Menadiol disulfate	Benzene and substituted derivatives	Benzene and substituted derivatives	C11H10O8S2	4	29520-22-7	22532.6
MW0117643	2-(4-Tert-butylphenyl)-1,3-benzoxazol-5-amine	Benzene and substituted derivatives	Benzene and substituted derivatives	C17H18N2O	4	293738-21-3	6103.65
FDATP00260	Adenine hydrochloride	Others	Medicine	C5H6ClN5	2	2922-28-3 | 22177-51-1	73972
MW0054949	Methylprednisolone hemisuccinate	Hormones and hormone related compounds	Hormones and hormone related compounds	C26H34O8	3	2921-57-5	10563.8
MW0122868	Anhydrobrazilic acid	Organic acid and Its derivatives	Organic acid and Its derivatives	C12H10O5	3	29107-21-9	35630.4
MW0155693	Prednimustine	Hormones and hormone related compounds	Hormones and hormone related compounds	C35H45Cl2NO6	4	29069-24-7	80015.6
MW0157187	Sporidesmolide 1	Aldehyde,Ketones,Esters	Esters	C33H58N4O8	3	2900-38-1	9572.32
MW0061088	Petromyzonol	Bile acids	Bile acids	C24H42O4	3	28979-29-5	52148.9
MW0062092	Plastoquinone 8	Terpenoids	Triterpene Saponin	C48H72O2	4	28974-95-0	2024.24
MW0123533	Delorazepam	Heterocyclic compounds	Heterocyclic compounds	C15H10Cl2N2O	3	2894-67-9	1849.27
MW0169592	Oleoyl oxazolopyridine	FA	FFA	C24H36N2O2	3	288862-58-8	4325.19
MEDN0541	DL-3,4-Dihydroxyphenyl glycol	Benzene and substituted derivatives	Benzene and substituted derivatives	C8H10O4	2	28822-73-3	3284.93
MW0147965	Cypendazole	Heterocyclic compounds	Heterocyclic compounds	C16H19N5O3	4	28559-00-4	987.28
MW0150782	Hexadecasphinganine	SP	SPH	C16H35NO2	3	28457-97-8	5169.16
MW0014099	beta-Elemolic acid	Organic acid and Its derivatives	Organic acid and Its derivatives	C30H48O3	3	28282-54-4	32645.7
MW0007386	Ioxitalamic acid	Organic acid and Its derivatives	Organic acid and Its derivatives	C12H11I3N2O5	4	28179-44-4	9799.75
MEDP1674	Val-Val-Val	Amino acid and Its metabolites	Small Peptide	C15H29N3O4	3	28130-13-4	47086.7
MW0121592	5-Methoxy-dl-tryptophan	Amino acid and Its metabolites	Amino acid derivatives	C12H14N2O3	3	28052-84-8	10262.7
MW0001335	Imidocarb	Benzene and substituted derivatives	Benzene and substituted derivatives	C19H20N6O	3	27885-92-3 | 5318-76-3	51073.1
MW0123013	Azosemide	Alcohol and amines	Amines	C12H11ClN6O2S2	4	27589-33-9	314.36
MW0104489	2-amino-3-(1H-pyrazol-1-yl)propanoic acid	Organic acid and Its derivatives	Organic acid and Its derivatives	C6H9N3O2	3	2734-48-7	35078.8
MW0123067	Benzofuran	Benzene and substituted derivatives	Benzene and substituted derivatives	C8H6O	4	271-89-6	6088.75
MW0056887	1-Palmitoyl-2-oleoyl-sn-glycero-3-phosphocholine	GP	PC	C42H82NO8P	4	26853-31-6	1.12609e+06
MEDP1611	Glutamylglutamine	Amino acid and Its metabolites	Small Peptide	C10H17N3O6	3	26848-14-6	108108
MW0000287	Omacetaxine mepesuccinate	Alkaloids	Alkaloids	C29H39NO9	2	26833-87-4	17390.8
MW0000279	Harringtonine	Alkaloids	Alkaloids	C28H37NO9	3	26833-85-2 | 25302-09-4	578917
MW0138758	LEVULINIC ACID,3-BENZYLIDENYL-	Organic acid and Its derivatives	Organic acid and Its derivatives	C12H12O3	3	26717-32-8	42284.1
MW0055024	MG(18:2/0:0/0:0)	GL	MG	C21H38O4	3	26545-74-4	1894.96
MW0159852	Riboflavine 5'-phosphate	Nucleotide and Its metabolites	Nucleotide and Its metabolites	C17H21N4O9P	4	26193-20-4	10355.1
MW0115371	Tolmetin	Heterocyclic compounds	Heterocyclic compounds	C15H15NO3	3	26171-23-3	2300.5
MW0107973	Firefly luciferin	Heterocyclic compounds	Heterocyclic compounds	C11H8N2O3S2	4	2591-17-5	311730
FDATN01027	Minaprine	Heterocyclic compounds	Heterocyclic compounds	C17H22N4O	3	25905-77-5	10998.7
MW0106165	cis-4-Hydroxy-D-proline	Amino acid and Its metabolites	Amino acid derivatives	C5H9NO3	3	2584-71-6	48450
MW0109127	Phenylalanyl-phenylalanyl-phenylalanine	Amino acid and Its metabolites	Small Peptide	C27H29N3O4	3	2578-81-6	60914.7
MW0109314	Prolylglycine	Amino acid and Its metabolites	Small Peptide	C7H12N2O3	3	2578-57-6	57506.3
MEDP0577	Carnitine isoC4:0	FA	CAR	C11H21NO4	3	25518-49-4	2062.5
MEDP1307	(2S,3S)-2-amino-3-phenylbutanoic acid	Amino acid and Its metabolites	Amino acid derivatives	C10H13NO2	3	25488-25-9	3608.75
MW0150471	Gly-Pro-Ser	Amino acid and Its metabolites	Small Peptide	C10H17N3O5	3	25249-76-7	60940.8
MEDP1310	4-Hydroxy-l-tryptophan	Amino acid and Its metabolites	Amino acid derivatives	C11H12N2O3	2	25242-90-4	22810.9
MW0054212	Khivorin	Heterocyclic compounds	Heterocyclic compounds	C32H42O10	3	2524-38-1	410060
MW0153924	Mirasan	Benzene and substituted derivatives	Benzene and substituted derivatives	C13H21ClN2	4	2519-75-7	12249.9
MADP0547	O-Acetyl-L-homoserine hydrochloride	Amino acid and Its metabolites	Amino acid derivatives	C6H12ClNO4	2	250736-84-6 | 7540-67-2	5418.85
MEDP1505	5-Methoxy-L-Tryptophan	Amino acid and Its metabolites	Amino acid derivatives	C12H14N2O3	3	2504-22-5	9277.48
FDATN01111	Rutin trihydrate	Others	Medicine	C27H36O19	4	250249-75-3 | 207671-50-9	17059
MW0107068	Gly-His	Amino acid and Its metabolites	Small Peptide	C8H12N4O3	2	2489-13-6	6391.08
MEDP1615	Azobenzene-4-sulfonic acid	Organic acid and Its derivatives	Organic acid and Its derivatives	C12H10N2O3S	2	2484-88-0	216037
MW0115430	2-(2-(2-Hydroxypropoxy)propoxy)-1-propanol	Alcohol and amines	Alcohols	C9H20O4	4	24800-44-0 | 45096-22-8	1609.64
MW0151663	Ile-Ala	Amino acid and Its metabolites	Small Peptide	C9H18N2O3	3	24787-73-3	26975.4
MW0138476	Isofraxoside	Benzene and substituted derivatives	Benzene and substituted derivatives	C16H18O10	4	24778-11-8	2219.87
ZINC2017189	2-Heptenal	Aldehyde,Ketones,Esters	Aldehydes	C7H12O	3	2463-63-0	55704.9
MW0156068	(7E,9S,10S,11R,12R,13R,14R,15R,16S,17S,18E,20E)-2,10,12,14,16,26,28-heptahydroxy-3,7,9,11,13,15,17,21-octamethyl-23-azatricyclo[22.3.1.05,27]octacosa-1(28),5(27),7,18,20,23,25-heptaene-4,6,22-trione	Amino acid and Its metabolites	polypeptide	C35H47NO10	3	246255-43-6	348866
MW0013139	Avocadyne 1-acetate	FA	Others	C19H34O4	3	24607-06-5	2963.5
MW0159300	Val-trp	Amino acid and Its metabolites	Small Peptide	C16H21N3O3	3	24587-37-9	3485.4
MW0010250	(E,Z)-1,3,5-Heptatriene	Others	Others	C7H10	4	24587-25-5	9364.67
MW0106387	Dexrazoxane	Aldehyde,Ketones,Esters	Ketones	C11H16N4O4	3	24584-09-6	4724.8
MW0104674	2-Aminomuconic acid semialdehyde	Organic acid and Its derivatives	Organic acid and Its derivatives	C6H7NO3	3	245128-91-0	30041.5
MW0109723	s-Hexylglutathione	Amino acid and Its metabolites	Small Peptide	C16H29N3O6S	3	24425-56-7	137369
MW0122702	beta-Carboline	Heterocyclic compounds	Heterocyclic compounds	C11H8N2	3	244-63-3	53514.6
MW0012288	3-[(1r,2r,3r,5s)-3,5-Dihydroxy-2-(3-oxooctyl)cyclopentyl]propanoic acid	Hormones and hormone related compounds	Hormones and hormone related compounds	C16H28O5	4	24379-94-0	44695.3
MW0146585	2,3-Benzofluorene	Benzene and substituted derivatives	Benzene and substituted derivatives	C17H12	3	243-17-4 | 30777-19-6	22555
MW0112067	2-Acetylthiazole	Heterocyclic compounds	Heterocyclic compounds	C5H5NOS	4	24295-03-2	4549.3
MW0114361	D-Ribulose 1,5-bisphosphate	Organic acid and Its derivatives	Organic acid and Its derivatives	C5H12O11P2	3	24218-00-6 | 2002-28-0	186012
MW0109381	Prolylarginine	Amino acid and Its metabolites	Small Peptide	C11H21N5O3	2	2418-74-8	54885.7
MW0105745	Arginylproline	Amino acid and Its metabolites	Small Peptide	C11H21N5O3	3	2418-69-1	71183.7
MW0143655	5-Methylbarbituric acid	Organic acid and Its derivatives	Organic acid and Its derivatives	C5H6N2O3	3	2417-22-3	338830
MW0010668	Terameprocol	Lignans and Coumarins	Lignans	C22H30O4	3	24150-24-1	6312.78
MW0114047	Catalpol	Heterocyclic compounds	Heterocyclic compounds	C15H22O10	2	2415-24-9	59281.7
MW0130336	2,3',4,5'-Tetramethoxystilbene	Benzene and substituted derivatives	Benzene and substituted derivatives	C18H20O4	3	24144-92-1 | 20578-92-1	107652
MW0110092	Trp-Ala	Amino acid and Its metabolites	Small Peptide	C14H17N3O3	3	24046-71-7	41484.2
MW0103536	2',3'-Dideoxyadenosine triphosphate	Nucleotide and Its metabolites	Nucleotide and Its metabolites	C10H16N5O11P3	3	24027-80-3	28222.4
MW0105761	Articaine hydrochloride	Others	Medicine	C13H21ClN2O3S	3	23964-57-0 | 161448-79-9	125813
MEDP1080	Gly-Trp	Amino acid and Its metabolites	Small Peptide	C13H15N3O3	1b	2390-74-1	107574
MW0109685	Serylproline	Amino acid and Its metabolites	Small Peptide	C8H14N2O4	3	23827-93-2	113906
MW0125626	N-Acetyl-L-tryptophanamide	Alcohol and amines	Amines	C13H15N3O2	3	2382-79-8	62973.2
MW0146848	Bradykinin (1-7)	Amino acid and Its metabolites	Amino acid derivatives	C35H52N10O9	4	23815-87-4	323765
MEDP1061	o-Tyrosine	Amino acid and Its metabolites	Amino acids	C9H11NO3	3	2370-61-8	57013.7
MW0124489	Isopentenyladenine	Nucleotide and Its metabolites	Nucleotide and Its metabolites	C10H13N5	3	2365-40-4	9266.29
MW0054414	L-Palmitoylcarnitine	FA	CAR	C23H45NO4	3	2364-67-2	1220.9
MW0006128	Benfluorex	Benzene and substituted derivatives	Benzene and substituted derivatives	C19H20F3NO2	3	23602-78-0	1899.62
MW0109820	2,3,4,5-Tetrahydropyridine-2,6-dicarboxylic acid	Organic acid and Its derivatives	Organic acid and Its derivatives	C7H9NO4	3	2353-17-5	1.47956e+06
MW0120039	4,5-Dihydro-2-methylthiazole	Heterocyclic compounds	Heterocyclic compounds	C4H7NS	4	2346-00-1	389788
MW0108120	3-Amino-3-oxopropanoic acid	Organic acid and Its derivatives	Organic acid and Its derivatives	C3H5NO3	3	2345-56-4	7837.51
MW0000453	N-(1-Allyl-3-pyrrolidinyl)propionanilide oxalate (1:1)	Others	Others	C18H24N2O5	3	23257-79-6	44221.7
MEDN1066	Gly-Val	Amino acid and Its metabolites	Small Peptide	C7H14N2O3	1a	2325-17-9 | 6491-59-4	83287.2
MW0128402	(S,S)-(-)-Hydrobenzoin	Benzene and substituted derivatives	Benzene and substituted derivatives	C14H14O2	3	2325-10-2 | 655-48-1	9665.98
MW0052945	Fumagillin	Aldehyde,Ketones,Esters	Esters	C26H34O7	3	23110-15-8 | 127913-45-5	131238
MEDN1425	tetranor-PGFM	Hormones and hormone related compounds	Hormones and hormone related compounds	C16H26O7	1b	23109-94-6	115608
MW0049075	Culinariside	Alcohol and amines	Amines	C45H87NO10	3	230295-19-9	133688
MW0151928	juvenile hormone III	Hormones and hormone related compounds	Hormones and hormone related compounds	C16H26O3	3	22963-93-5	140266
MW0124096	Famprofazone	Aldehyde,Ketones,Esters	Ketones	C24H31N3O	3	22881-35-2	2110.56
MW0105913	Aspartame	Amino acid and Its metabolites	Amino acid derivatives	C14H18N2O5	3	22839-47-0	526830
MW0053910	Carnitine C6:0	FA	CAR	C13H25NO4	3	22671-29-0	5681.19
MEDP1448	MG(18:0/0:0/0:0)	GL	MG	C21H42O4	2	22610-61-3	15452
MEDP0584	Pterin	Heterocyclic compounds	Pteridines and derivatives	C6H5N5O	1a	2236-60-4	6636.54
MW0152138	Lasiodine A	Benzene and substituted derivatives	Phenolics	C39H49N5O7	3	22326-90-5	26206.5
MW0011495	(all-E)-6'-Apo-y-caroten-6'-al	Aldehyde,Ketones,Esters	Aldehydes	C32H42O	3	22255-36-3	2397.19
MW0012785	1-Decanoyl-sn-glycero-3-phosphocholine	GP	PC	C18H38NO7P	4	22248-63-1	1426.27
MW0063561	N-(13Z-docosenoyl)-sphing-4-enine-1-phosphocholine	SP	SM	C45H89N2O6P	4	222403-68-1	14727.4
MW0147865	Cucurbitacin I	Aldehyde,Ketones,Esters	Ketones	C30H42O7	3	2222-07-3 | 28580-39-4	7314.7
MW0163943	1H-Indole-3-acetaldehyde, 5-methoxy-	Heterocyclic compounds	Indole and Its derivatives	C11H11NO2	3	22139-72-6	3365.46
MEDN0207	6-Hydroxymelatonin	Hormones and hormone related compounds	Hormones and hormone related compounds	C13H16N2O3	1b	2208-41-5	23129.6
MW0104240	1-Aminocyclopropane-1-carboxylic acid	Organic acid and Its derivatives	Organic acid and Its derivatives	C4H7NO2	2	22059-21-8	8520.79
MW0053977	Hydrocortisone hemisuccinate	Hormones and hormone related compounds	Hormones and hormone related compounds	C25H34O8	3	2203-97-6 | 125-04-2 | 83784-20-7	295495
MW0120011	4,4-Difluoropiperidine	Heterocyclic compounds	Heterocyclic compounds	C5H9F2N	4	21987-29-1	1591.38
FDATP00785	Escitalopram oxalate	Others	Medicine	C22H23FN2O5	4	219861-08-2	39754.5
MW0111686	1,2,10-Trihydroxydihydro-trans-linalyl oxide 7-O-beta-D-glucopyranoside	Carbohydrates and Its metabolites	Carbohydrates and Its metabolites	C16H30O10	4	219814-37-6	17384.7
MW0115062	Bardoxolone	Organic acid and Its derivatives	Organic acid and Its derivatives	C31H41NO4	3	218600-44-3	8409.64
MW0062155	Epoxideoxycorticosterone acetate	Hormones and hormone related compounds	Hormones and hormone related compounds	C23H30O5	3	21853-83-8	246989
MW0159352	Vindoline	Alkaloids	Alkaloids	C25H32N2O6	2	2182-14-1 | 57794-53-3	310560
MW0145227	Aralionine A	Benzene and substituted derivatives	Benzene and substituted derivatives	C34H38N4O5	4	21761-48-8	55857.8
MW0001798	2-(2-Methylpropoxy)naphthalene	Benzene and substituted derivatives	Benzene and substituted derivatives	C14H16O	4	2173-57-1	7691.51
MW0015757	Amitenone	Aldehyde,Ketones,Esters	Ketones	C53H72O8	3	21682-47-3	3791.91
MW0108239	Methotrexate	Heterocyclic compounds	Pteridines and derivatives	C20H22N8O5	3	21672	314725
MW0016132	Betamethasone valerate	Others	Medicine	C27H37FO6	3	2152-44-5	815110
MW0013361	28-Glucosylarjunolate 3-[rhamnosyl-(1->3)-glucuronide]	Aldehyde,Ketones,Esters	Esters	C48H76O20	3	214840-33-2	50527.8
MW0115103	Pentapropylene glycol	Alcohol and amines	Alcohols	C15H32O6	4	21482-12-2	25456.3
MW0158306	Trp-Met	Amino acid and Its metabolites	Small Peptide	C16H21N3O3S	2	21438-63-1	35740.8
MW0139006	Trigallic Acid	Phenolic acids	Phenolic acids	C21H14O13	4	2131-66-0	807.64
MW0011639	(S)-Abscisic acid	Organic acid and Its derivatives	Organic acid and Its derivatives	C15H20O4	3	21293-29-8	32189.3
MW0110838	N-Cyclohexylhydrazinecarbothioamide	Alcohol and amines	Polyamines	C7H15N3S	4	21198-18-5	5762.74
MW0007178	Flumorph	Benzene and substituted derivatives	Benzene and substituted derivatives	C21H22FNO4	4	211867-47-9	42102.5
MW0111608	1-(2-Methoxyethoxy)-2-methyl-2-propanol	Alcohol and amines	Alcohols	C7H16O3	4	211321-90-3	17507
MW0049017	3-[3-[5-[3,4-dihydroxy-6-(hydroxymethyl)-5-[3,4,5-trihydroxy-6-(hydroxymethyl)oxan-2-yl]oxyoxan-2-yl]oxy-4-hydroxy-6-methyloxan-2-yl]oxy-5,14-dihydroxy-10-(hydroxymethyl)-13-methyl-2,3,4,6,7,8,9,11,12,15,16,17-dodecahydro-1H-cyclopenta[a]phenanthren-17-yl]-2H-furan-5-one	Heterocyclic compounds	Heterocyclic compounds	C41H64O19	3	210637-19-7	605379
MW0055430	1-Octen-3-yl primeveroside	Others	Others	C19H34O10	3	209863-01-4	37275.7
MW0052355	Digoxin	Steroids	Steroid	C41H64O14	3	20830-75-5	11556.4
MW0120756	5-(2-Chloro-benzyl)-thiazol-2-ylamine	Benzene and substituted derivatives	Benzene and substituted derivatives	C10H9ClN2S	4	207463-32-9	651096
MW0000187	Codeine-6-glucuronide	Alkaloids	Isoquinoline alkaloids	C24H29NO9	3	20736-11-2	58959.6
MW0125660	N-benzyl-2-(methylsulfanyl)quinazolin-4-amine	Alcohol and amines	Amines	C16H15N3S	4	207127-51-3	7571.99
MW0124719	L-Tryptophanamide	Alcohol and amines	Amines	C11H13N3O	3	20696-57-5	76273.3
MW0000483	Vincristine sulfate	Alkaloids	Alkaloids	C46H58N4O14S	3	2068-78-2	45759.1
MW0005059	4-Hydroxy-3-methoxycinnamaldehyde	Benzene and substituted derivatives	Phenolics	C10H10O3	3	20649-42-7	1812.14
MW0009467	Pimozide	Benzene and substituted derivatives	Benzene and substituted derivatives	C28H29F2N3O	2	2062-78-4	8973.21
MW0061712	14,15-Leukotriene C4(ExC4)	GP	PI	C47H83O13P	3	206059-96-3	24892.9
MW0126000	Oxibendazole	Benzene and substituted derivatives	Benzene and substituted derivatives	C12H15N3O3	3	20559-55-1	4276.27
MEDP1180	LPC(14:0/0:0)	GP	LPC	C22H46NO7P	3	20559-16-4	428.79
MEDL00377	Glu-Phe	Amino acid and Its metabolites	Small Peptide	C14H18N2O5	2	20556-22-3	8118.19
MW0159255	Val-Asp	Amino acid and Its metabolites	Small Peptide	C9H16N2O5	3	20556-16-5	52875.4
MW0110349	Val-Ile	Amino acid and Its metabolites	Small Peptide	C11H22N2O3	3	20556-14-3	257154
MW0153226	Lysyl-Isoleucine	Amino acid and Its metabolites	Small Peptide	C12H25N3O3	3	20556-13-2	239034
MW0153284	Lys-Val	Amino acid and Its metabolites	Small Peptide	C11H23N3O3	3	20556-11-0	49215.4
MW0056777	(1aR,7aS,10aS,10bS)-1a,5-dimethyl-8-methylidene-2,3,6,7,7a,8,10a,10b-octahydrooxireno[9,10]cyclodeca[1,2-b]furan-9(1aH)-one	Terpenoids	Sesquiterpenoids	C15H20O3	3	20554-84-1	34940.7
MW0110450	Valylproline	Amino acid and Its metabolites	Small Peptide	C10H18N2O3	3	20488-27-1	63769.3
MW0120733	Anabasamine	Heterocyclic compounds	Heterocyclic compounds	C16H19N3	3	20410-87-1 | 400738-05-8	253701
MW0120725	5-((1,4-Diazepan-1-yl)sulfonyl)isoquinoline dihydrochloride	Heterocyclic compounds	Heterocyclic compounds	C14H19Cl2N3O2S	4	203911-27-7	40059.6
ZINC12021968	Cinnamoyltyramine	Alcohol and amines	Amines	C17H17NO2	4	20384-14-9	1093.95
MW0137530	brefeldin A	Heterocyclic compounds	Heterocyclic compounds	C16H24O4	3	20350-15-6 | 60132-23-2 | 11006-23-8	17356.7
MW0155025	Petromyzonol sulfate	Bile acids	Bile acids	C24H42O7S	3	20311-93-7	3846.77
MW0000341	Morphine-6-glucuronide	Alkaloids	Isoquinoline alkaloids	C23H27NO9	3	20290-10-2	6788.11
MW0147352	12-Hydroxy-2-[(5-hydroxy-3,4-dimethoxy-6-methyloxan-2-yl)oxymethyl]-9-(3-hydroxy-4-methoxy-6-methyloxan-2-yl)oxy-3,8,10,12-tetramethyl-4,17-dioxabicyclo[14.1.0]heptadeca-6,14-diene-5,13-dione	Heterocyclic compounds	Heterocyclic compounds	C35H56O14	3	20283-48-1	714391
MW0107736	Leu-Leu-Glu	Amino acid and Its metabolites	Small Peptide	C17H31N3O6	2	20274-83-3	51074.1
MEDN0075	N-Acetyl-L-phenylalanine	Amino acid and Its metabolites	Amino acid derivatives	C11H13NO3	2	2018-61-3	5011.53
MW0014037	3-hexanoyl-NBD Cholesterol	Hormones and hormone related compounds	Hormones and hormone related compounds	C39H58N4O5	3	201731-19-3	7063.58
MW0109211	Phenylalanylphenylalanine	Amino acid and Its metabolites	Small Peptide	C18H20N2O3	2	201023-39-4	57334
MW0055500	Levocarnitine propionate	FA	CAR	C10H19NO4	3	20064-19-1	21478.9
MW0017055	Chinenoside VI	Steroids	Steroid	C44H70O19	3	200483-13-2	44724.8
MW0002477	2-[(3R)-1-(2,2-diethoxyethyl)-3-[(4-methylphenyl)carbamoylamino]-2-oxoindol-3-yl]-N-(4-methylphenyl)acetamide	Benzene and substituted derivatives	Benzene and substituted derivatives	C31H36N4O5	3	199800-49-2 | 159883-95-1	13535.5
MEDP1362	Methyl-tyrosine	Amino acid and Its metabolites	Amino acid derivatives	C10H13NO3	3	19897-63-3	887.41
MEDP0245	Nicotinamide N-oxide	Alcohol and amines	Amines	C6H6N2O2	4	1986-81-8	143260
MW0151726	1-O-Indol-3-ylacetyl-beta-D-glucose	Heterocyclic compounds	Indole and Its derivatives	C16H19NO7	3	19817-95-9	6223.13
MW0109339	Pro-Tyr	Amino acid and Its metabolites	Small Peptide	C14H18N2O4	3	19786-36-8	286226
MW0063757	Taxusin	Terpenoids	Ditepenoids	C28H40O8	3	19605-80-2	16.53
MW0140737	[(1R)-1-(3-aminophenyl)-3-(3,4-dimethoxyphenyl)propyl] (2S)-1-(3,3-dimethyl-2-oxopentanoyl)piperidine-2-carboxylate	Organic acid and Its derivatives	Organic acid and Its derivatives	C30H40N2O6	3	195513-96-3	1.90323e+06
MW0062239	Prostaglandin E2 Ethanolamide	Hormones and hormone related compounds	Hormones and hormone related compounds	C22H37NO5	3	194935-38-1	9628.54
MW0105495	L-Alanyl-L-alanine	Amino acid and Its metabolites	Small Peptide	C6H12N2O3	2	1948-31-8	15464.1
MEDL01731	Gly-Ile	Amino acid and Its metabolites	Small Peptide	C8H16N2O3	2	19461-38-2	317207
MEDP0588	Ritalinic acid	Organic acid and Its derivatives	Organic acid and Its derivatives	C13H17NO2	1b	19395-41-6	19612.2
MW0006150	4-(Dimethylamino)-N-[6-(hydroxyamino)-6-oxohexyl]-benzamide	Benzene and substituted derivatives	Benzene and substituted derivatives	C15H23N3O3	4	193551-00-7	21195.4
MEDN0058	N-Acetylneuraminic Acid(SA)	Organic acid and Its derivatives	Organic acid and Its derivatives	C11H19NO9	4	19342-33-7	10941.7
MW0147763	Convallagenin A 3-O-alpha-L-arabinopyranoside	Heterocyclic compounds	Heterocyclic compounds	C32H52O9	3	19316-94-0	22398.9
MW0154157	3-Hydroxy-N-[(3S)-tetrahydro-2-oxo-3-furanyl]-octanamide	Alcohol and amines	Amines	C12H21NO4	3	192883-14-0	2354.25
MW0107927	Lopinavir	Heterocyclic compounds	Heterocyclic compounds	C37H48N4O5	2	192725-17-0	16322.7
MW0169690	Prazosin	Heterocyclic compounds	Heterocyclic compounds	C19H21N5O4	3	19216-56-9	159444
MW0011897	PC(8:0/8:0)	GP	PC	C24H48NO8P	3	19191-91-4	5322.71
MW0052911	Fissinolide	Heterocyclic compounds	Heterocyclic compounds	C29H36O8	3	1915-69-1 | 11046-11-0	21524.8
MW0012788	1-Deoxynojirimycin	Heterocyclic compounds	Heterocyclic compounds	C6H13NO4	3	19130-96-2	10082.7
MW0115763	trans-4-Methylene-2-octyl-5-oxotetrahydrofuran-3-carboxylic acid	Organic acid and Its derivatives	Organic acid and Its derivatives	C14H22O4	3	191282-48-1	47306.5
MW0062208	Prosapogenin A	Steroids	Steroidal saponins	C39H62O12	3	19057-67-1	8669.04
MW0005348	5-(10,13-Nonadecadienyl)-1,3-benzenediol	Benzene and substituted derivatives	Phenolics	C25H40O2	3	189562-02-5	9000.14
MW0148895	Endomorphin-1	Heterocyclic compounds	Heterocyclic compounds	C34H38N6O5	3	189388-22-5	37242.1
MW0009037	Desmethylselegiline	Benzene and substituted derivatives	Benzene and substituted derivatives	C12H15N	3	18913-84-3	46594.5
MW0120475	2-Amino-6-fluoro-4-hydrazinopyrimidine	Heterocyclic compounds	Heterocyclic compounds	C4H6FN5	4	188987-85-1	5140.34
MW0162017	UDP-N-acetylmuramic acid	Nucleotide and Its metabolites	Nucleotide and Its metabolites	C20H28N3O19P2-3	4	18867-75-9	4806.62
MW0006406	Boscalid	Benzene and substituted derivatives	Benzene and substituted derivatives	C18H12Cl2N2O	4	188425-85-6	995.63
MW0121377	5-Chloro-3-iodopyridin-2(1H)-one	Aldehyde,Ketones,Esters	Ketones	C5H3ClINO	4	188057-28-5	10888.1
MADP0557	Proline-Hydroxyproline	Amino acid and Its metabolites	Small Peptide	C10H16N2O4	3	18684-24-7	51000.2
MW0157913	Thr-Trp	Amino acid and Its metabolites	Small Peptide	C15H19N3O4	2	186761-42-2	35114.2
MEDP1493	N6-Methyladenosine	Nucleotide and Its metabolites	Nucleotide and Its metabolites	C11H15N5O4	2	1867-73-8	17784.2
MW0109310	Prolyl-Glutamine	Amino acid and Its metabolites	Small Peptide	C10H17N3O4	3	18668-08-1	60082.8
MW0106126	Ceanothine C	Amino acid and Its metabolites	Small Peptide	C26H38N4O4	3	18658-42-9	101105
MW0107105	Glycyl-L-arginine	Amino acid and Its metabolites	Small Peptide	C8H17N5O3	3	18635-55-7	15292.1
MW0115050	O-b-D-glucopyranosyl-(1->3)-O-2-(acetylamino)-2-deoxy-b-D-glucopyranosyl-(1->3)-O-[6-deoxy-a-L-galactopyranosyl-(1->4)]-O-b-D-galactopyranosyl-(1->4)-O-[6-deoxy-a-L-galactopyranosyl-(1->3)]-D-Glucose	Carbohydrates and Its metabolites	Sugars	C39H67NO28	3	185565-23-5	5768.73
MW0055124	3-(11,12-Dihydroxy-15,19-dotriacontadienyl)-5-methyl-2(5H)-furanone, 9CI	FA	Others	C37H66O4	3	185336-15-6	4766.43
MW0009233	Octabenzone	Benzene and substituted derivatives	Benzene and substituted derivatives	C21H26O3	3	1843-05-6	121660
MW0152593	Leucomycin A8	Aldehyde,Ketones,Esters	Esters	C39H63NO15	3	18361-50-7	156036
MW0152594	Leucomycin A9	Aldehyde,Ketones,Esters	Esters	C37H61NO14	3	18361-49-4	194682
MW0152592	Leucomycin a7	Aldehyde,Ketones,Esters	Esters	C38H63NO14	3	18361-47-2	275883
MW0105623	Anandamide 0-phosphate	Alcohol and amines	Amines	C22H38NO5P	3	183323-26-4	636542
MEDN0579	N-lactoyl-phenylalanine	Amino acid and Its metabolites	Amino acids	C12H15NO4	1a	183241-73-8	5464.55
MW0052743	Ethyl tricosanoate	Aldehyde,Ketones,Esters	Esters	C25H50O2	3	18281-07-7	176221
MW0063626	6-[(8a-Carboxy-4,4,6a,6b,11,11,14b-heptamethyl-1,2,3,4a,5,6,7,8,9,10,12,12a,14,14a-tetradecahydropicen-3-yl)oxy]-4-[carboxy(carboxymethoxy)methoxy]-3,5-dihydroxyoxane-2-carboxylic acid	Terpenoids	Triterpene Saponin	C40H60O14	3	182322-58-3	29048.7
MW0009895	Tetraphenylphosphonium	Benzene and substituted derivatives	Benzene and substituted derivatives	C24H20P+	3	18198-39-5	107404
MW0103507	Crotonoside	Nucleotide and Its metabolites	Nucleotide and Its metabolites	C10H13N5O5	2	1818-71-9	14308.9
MW0125934	O2-Vinyl 1-(Pyrrolidin-1-yl)diazen-1-ium-1,2-diolate	Heterocyclic compounds	Heterocyclic compounds	C6H11N3O2	4	179344-98-0	40038.8
FDATN00005	Bortezomib	Others	Medicine	C19H25BN4O4	3	179324-69-7	134060
MW0107049	H-Gly-ala-phe-OH	Amino acid and Its metabolites	Small Peptide	C14H19N3O4	3	17922-87-1	356015
MW0108484	N-tert-butylpiperidine-2-carboxamide	Alcohol and amines	Amines	C10H20N2O	4	179007-60-4	10331.7
FDATN00982	Prilocaine hydrochloride	Others	Medicine	C13H21ClN2O	3	1786-81-8 | 878791-35-6	2634.74
MW0016172	Betavulgaroside VII	Benzene and substituted derivatives	Benzene and substituted derivatives	C41H62O16	4	178535-51-8	794770
MW0118051	Gamma-CEHC	Benzene and substituted derivatives	Benzene and substituted derivatives	C15H20O4	2	178167-75-4 | 178167-77-6	45010.8
MW0154660	Nupharamine	Alkaloids	Alkaloids	C15H25NO2	4	17812-38-3	40935
MW0011145	(3b,16a,20R)-3,16,20,22,25-Pentahydroxy-5-cucurbiten-11-one 3-[glucosyl-(1->6)-glucoside]	Aldehyde,Ketones,Esters	Ketones	C42H70O16	3	178062-94-7	9761.96
MW0014941	6,7-Didehydrofevicordin F 3-[glucosyl-(1->6)-glucoside]	Carbohydrates and Its metabolites	Carbohydrates and Its metabolites	C41H60O17	3	178062-90-3	466902
MW0169561	N-nonanoyl-L-Homoserine lactone	Amino acid and Its metabolites	Amino acid derivatives	C13H23NO3	3	177158-21-3	166754
MEDP1682	Leu-Gly-Phe	Amino acid and Its metabolites	Small Peptide	C17H25N3O4	3	17608-53-6	67579.6
MW0146525	Bacteriopheophytin a	Heterocyclic compounds	Heterocyclic compounds	C55H76N4O6	4	17453-58-6	505.55
MW0054524	LPC(16:0/0:0)	GP	LPC	C24H50NO7P	2	17364-16-8	1560.23
MW0007862	Musanolone D	Benzene and substituted derivatives	Benzene and substituted derivatives	C20H16O5	4	173560-64-0	165550
MW0109139	Phenylalanyltyrosine	Amino acid and Its metabolites	Small Peptide	C18H20N2O4	2	17355-18-9	18982.4
MW0110288	Tyrosylleucine	Amino acid and Its metabolites	Small Peptide	C15H22N2O4	2	17355-10-1	105405
MW0110297	Tyrosyl-Valine	Amino acid and Its metabolites	Small Peptide	C14H20N2O4	3	17355-09-8	259962
MW0001321	1,3,5-Triphenylcyclohexane	Benzene and substituted derivatives	Benzene and substituted derivatives	C24H24	4	17342-60-8	1795.63
MW0006897	D2PM (hydrochloride)	Heterocyclic compounds	Heterocyclic compounds	C17H20ClNO	3	172152-19-1	26163.3
MW0049087	Cyasterone	Aldehyde,Ketones,Esters	Ketones	C29H44O8	3	17086-76-9	5266.55
MW0108088	Lys-Ala	Amino acid and Its metabolites	Small Peptide	C9H19N3O3	3	17043-71-9	356166
MW0009760	Spectinomycin	Heterocyclic compounds	Heterocyclic compounds	C14H24N2O7	3	1695-77-8	24663.8
MW0053662	Glucoconvallasaponin B	Benzene and substituted derivatives	Benzene and substituted derivatives	C38H62O15	3	16939-88-1	37982.4
MW0109629	Ser-phe	Amino acid and Its metabolites	Small Peptide	C12H16N2O4	3	16875-28-8	4793.47
MW0114723	Leucomycin A1	Aldehyde,Ketones,Esters	Esters	C40H67NO14	3	16846-34-7	166.6
MW0109039	Pantethine	Alcohol and amines	Polyamines	C22H42N4O8S2	3	16816-67-4	900470
MW0008830	Naltrexone hydrochloride	Benzene and substituted derivatives	Benzene and substituted derivatives	C20H24ClNO4	3	16676-29-2	12645.7
MW0140755	dXTP	Nucleotide and Its metabolites	Nucleotide and Its metabolites	C10H15N4O14P3	4	16541-23-4	12450.2
FDATN01034	Mexenone	Others	Medicine	C15H14O3	3	1641-17-4	7368.16
MW0063832	Tetrahydropersin	FA	Others	C23H44O4	3	163955-67-7	42212.2
FDATN00483	Pazufloxacin mesylate	Others	Medicine	C17H19FN2O7S	4	163680-77-1	56179.3
MW0152601	Leu-Glu	Amino acid and Its metabolites	Small Peptide	C11H20N2O5	2	16364-31-1	171492
MW0009135	N-octylbenzenesulfonamide	Benzene and substituted derivatives	Benzene and substituted derivatives	C14H23NO2S	4	16358-32-0	22463.3
FDATN00660	Vilazodone hydrochloride	Others	Medicine	C26H28ClN5O2	3	163521-08-2	253663
MW0151913	Diesaconitine	Benzene and substituted derivatives	Benzene and substituted derivatives	C35H49NO12	3	16298-90-1	252283
MW0004353	4-(Benzhydryloxy)-1-[3-(1H-tetraazol-5-YL)propyl]piperidine	Benzene and substituted derivatives	Benzene and substituted derivatives	C22H27N5O	3	162641-16-9	572683
MW0063415	Salirasib	Organic acid and Its derivatives	Organic acid and Its derivatives	C22H30O2S	3	162520-00-5 | 166445-40-5	77662.5
MW0054553	LPC(22:6/0:0)	GP	LPC	C30H50NO7P	3	162440-05-3	14891
FDATN00834	Potassium 4-Hydroxy-3-methoxybenzenesulfonate	Others	Medicine	C7H7KO5S	4	16241-25-1	3126.07
ZINC95913786	Myriceric acid C	Phenolic acids	Phenolic acids	C48H60O10	4	162059-94-1	579159
MW0053997	Hydroxyvalerenic Acid	Organic acid and Its derivatives	Organic acid and Its derivatives	C15H22O3	3	1619-16-5	43683.7
MW0139901	7-Hydroxycoumarinyl Arachidonate	Amino acid and Its metabolites	polypeptide	C29H36O4	3	161180-11-6	31432.9
MW0006250	Etalocib	Benzene and substituted derivatives	Benzene and substituted derivatives	C33H33FO6	3	161172-51-6 | 152608-41-8	57.41
MW0126549	Silodosin	Heterocyclic compounds	Heterocyclic compounds	C25H32F3N3O4	3	160970-54-7	281338
MW0110439	Valylcysteine	Amino acid and Its metabolites	Small Peptide	C8H16N2O3S	3	160070-15-5	11775.9
MW0107911	L-Methionine sulfoximine	Amino acid and Its metabolites	Amino acid derivatives	C5H12N2O3S	4	15985-39-4	6109.94
MW0107922	L-NIL dihydrochloride	Amino acid and Its metabolites	Amino acids	C8H19Cl2N3O2	3	159190-45-1	1090.35
MW0010655	Secoisolariciresinol diglucoside	Lignans and Coumarins	Lignans	C32H46O16	3	158932-33-3 | 148244-82-0	1856.62
MEDN1410	N-Palmitoylglycine	Amino acid and Its metabolites	Amino acid derivatives	C18H35NO3	1b	158305-64-7	277514
MW0014119	3-Hydroxypropionyl-CoA	CoEnzyme and vitamins	CoEnzyme and vitamins	C24H40N7O18P3S	4	157786-88-4	4961.61
MW0123579	Desthiobiotin	Heterocyclic compounds	Heterocyclic compounds	C10H18N2O3	3	15720-25-9	23223.7
MW0105654	Arg-Glu	Amino acid and Its metabolites	Small Peptide	C11H21N5O5	2	15706-89-5	8349.27
MW0138431	Ibuprofen	Heterocyclic compounds	Heterocyclic compounds	C13H18O2	3	15687-27-1	6456.39
MW0142402	2-Hydroxy-7-hydroxymethylchromene-2-carboxylate	Organic acid and Its derivatives	Organic acid and Its derivatives	C11H10O5	3	156605-24-2	23112.5
MW0014532	4-Methylhexanoic acid	Organic acid and Its derivatives	Organic acid and Its derivatives	C7H14O2	3	1561-11-1	14208.5
MW0108897	L-Naspa	Amino acid and Its metabolites	Amino acid derivatives	C19H38NO7P	3	155915-46-1	31370.5
MW0148480	PC(O-16:0/20:3(8Z,11Z,14Z))	GP	PC	C44H84NO7P	2	155575-01-2 | 131907-73-8	5838.2
MW0012764	1alpha,3beta,22R-Trihydroxyergosta-5,24E-dien-26-oic acid 3-O-b-D-glucoside 26-O-[b-D-glucosyl-(1->2)-b-D-glucosyl] ester	Flavonoids	Flavonoid	C46H74O20	3	155510-73-9	28611.2
MW0147879	(4R)-4-[(1Z,5E,7E,11R)-11-methoxy-8-methyltetradeca-1,5,7,13-tetraenyl]-2-[(2S)-2-methylcyclopropyl]-4,5-dihydro-1,3-thiazole	Others	Others	C23H35NOS	4	155233-30-0	3298.93
MW0052680	Ethyl trans-2-hexenoate	Aldehyde,Ketones,Esters	Esters	C8H14O2	3	1552-67-6	19229.4
MW0127213	Isopropyl methyl sulfide	Alcohol and amines	Alcohols	C4H10S	3	1551-21-9	2769.58
MW0156127	Prostaglandin F1a-d9	Hormones and hormone related compounds	Hormones and hormone related compounds	C20H36O5	3	1542166-81-3	3105.81
FDATN01120	Marimastat	Others	Medicine	C15H29N3O5	3	154039-60-8	22705.4
MW0009988	Tripelennamine hydrochloride	Benzene and substituted derivatives	Benzene and substituted derivatives	C16H22ClN3	3	154-69-8 | 22306-05-4	55389.2
MEDL02483	5-Hydroxytryptophol	Alkaloids	Plumerane	C10H11NO2	3	154-02-9	2382.18
MW0148806	D-Xylono-1,4-lactone	Aldehyde,Ketones,Esters	Esters	C5H8O5	3	15384-37-9 | 18423-66-0	3756.9
MW0016182	Bexarotene	Others	Hydrocarbon derivatives	C24H28O2	3	153559-49-0	373758
MW0120705	N-(3-bromophenyl)-6,7-dimethoxyquinazolin-4-amine	Heterocyclic compounds	Heterocyclic compounds	C16H14BrN3O2	4	153436-54-5	8089.7
MW0169897	Taxol C	Benzene and substituted derivatives	Benzene and substituted derivatives	C46H57NO14	3	153415-45-3	330774
MW0052931	Flurandrenolide	Heterocyclic compounds	Heterocyclic compounds	C24H33FO6	3	1524-88-5	22099.7
MW0119930	4-(4-Fluorophenyl)-2-(4-methylsulfinylphenyl)-5-(4-pyridyl)-1H-imidazole	Heterocyclic compounds	Heterocyclic compounds	C21H16FN3OS	4	152121-47-6	959.63
MW0104860	3'-(2'',3''-Digalloyl-4'',6''-hexahydroxydiphenoylglucosyl)-phloroacetophenone	Aldehyde,Ketones,Esters	Esters	C42H32O25	4	152041-24-2	9403.21
MW0148648	Dmg-mino	Heterocyclic compounds	Heterocyclic compounds	C27H35N5O8	4	151922-16-6	111727
MW0139477	Quercetin 3-(2-feruloylsophoroside) 7-glucoside	Flavonoids	Flavonoid	C43H48O25	4	151649-66-0	818.99
MW0104405	Sorbyl acetate	Aldehyde,Ketones,Esters	Esters	C8H12O2	3	1516-17-2	16986.4
MW0052907	Fevicordin B 2-gentiobioside	Aldehyde,Ketones,Esters	Esters	C43H64O18	3	151589-22-9	40.62
MW0013129	2,4,14-Eicosatrienoic acid isobutylamide	FA	Others	C24H43NO	3	151391-70-7	8389.46
MW0009665	Retigabine	Benzene and substituted derivatives	Benzene and substituted derivatives	C16H18FN3O2	3	150812-12-7	106293
MW0110882	Adrenoyl ethanolamide	Alcohol and amines	Amines	C24H41NO2	2	150314-35-5	977.89
MW0005028	4-Hydroxy-2,2',4',6'-tetrachlorobiphenyl	Benzene and substituted derivatives	Benzene and substituted derivatives	C12H6Cl4O	3	150304-08-8	355054
MEDP2126	(4-Ethoxyphenyl)urea	Benzene and substituted derivatives	Benzene and substituted derivatives	C9H12N2O2	1b	150-69-6	12432.3
MW0115433	Tryptophol [xylosyl-(1->6)-glucoside]	Benzene and substituted derivatives	Benzene and substituted derivatives	C21H29NO10	4	149817-65-2	13490.5
MW0114405	Erythritol	Carbohydrates and Its metabolites	Sugar alcohols	C4H10O4	3	149-32-6	23649.1
MW0006498	2-(4-Carboxyphenyl)-4,4,5,5-tetramethylimidazoline-1-oxyl-3-oxide potassium salt	Others	Others	C14H17KN2O4	4	148819-94-7	521.92
FDATN01144	Docetaxel trihydrate	Others	Medicine	C43H59NO17	4	148408-66-6	59189.8
MW0055509	Ostruthin	Heterocyclic compounds	Heterocyclic compounds	C19H22O3	3	148-83-4	1663.51
MEDP1060	Hydroxyquinoline	Heterocyclic compounds	Heterocyclic compounds	C9H7NO	2	148-24-3	170737
MW0116032	Piperlonguminine	Alkaloids	Alkaloids	C16H19NO3	3	1479576	7
MW0126644	Tenofovir	Heterocyclic compounds	Heterocyclic compounds	C9H14N5O4P	3	147127-20-6	1778.68
MW0169367	L-Proline	Amino acid and Its metabolites	Amino acids	C5H9NO2	2	147-85-3	53783.4
MW0110915	Arachidonoyl Thio-PC	Benzene and substituted derivatives	Benzene and substituted derivatives	C44H82NO6PS	3	146797-82-2	67356.5
MW0149421	Gambierol	Heterocyclic compounds	Heterocyclic compounds	C43H64O11	3	146763-62-4	12367.1
MW0109292	Pralatrexate	Heterocyclic compounds	Heterocyclic compounds	C23H23N7O5	3	146464-95-1	118772
MW0103656	5-Methyluridine	Nucleotide and Its metabolites	Nucleotide and Its metabolites	C10H14N2O6	3	1463-10-1	14693
MW0152577	Leu-Asn	Amino acid and Its metabolites	Small Peptide	C10H19N3O4	3	14608-81-2	22623
MEDP1058	Tauroursodeoxycholic acid	Bile acids	Bile acids	C26H45NO6S	3	14605-22-2	658130
MW0103589	Guanosine-5'-diphosphate	Nucleotide and Its metabolites	Nucleotide and Its metabolites	C10H15N5O11P2	2	146-91-8 | 157420-46-7 | 105184-12-1 | 105184-46-1	6248.64
MW0103557	Flavin adenine dinucleotide	Nucleotide and Its metabolites	Nucleotide and Its metabolites	C27H33N9O15P2	3	146-14-5	9640.55
MW0012501	15S-hydroperoxy-11Z,13E-eicosadienoic acid	FA	Oxidized lipids	C20H36O4	3	145375-41-3	2449.96
MW0106932	Glu-Val	Amino acid and Its metabolites	Small Peptide	C10H18N2O5	3	1453453	1897.44
MW0109572	Sakacin A	Amino acid and Its metabolites	Amino acid derivatives	C12H24N4O4	4	145266-47-3	1111.05
MW0126863	Trichodimerol	Alcohol and amines	Alcohols	C28H32O8	4	145174-90-9	10311
MW0126634	Tegaserod	Benzene and substituted derivatives	Benzene and substituted derivatives	C16H23N5O	3	145158-71-0 | 189188-57-6	10929.6
MW0145031	Aminopentol	Alcohol and amines	Alcohols	C22H47NO5	4	145040-09-1	115692
FDATN01062	Sodium dehydrocholate	Others	Medicine	C24H33NaO5	3	145-41-5	27895.9
MW0159289	Val-Met	Amino acid and Its metabolites	Small Peptide	C10H20N2O3S	2	14486-09-0	124900
MW0168928	Methyl cholate	Aldehyde,Ketones,Esters	Esters	C25H42O5	4	1448-36-8	9402.54
MW0009258	Olmesartan medoxomil	Others	Medicine	C29H30N6O6	3	144689-63-4	7792.06
MW0059056	1-(1Z-octadecenyl)-2-(5Z,8Z,11Z,14Z-eicosatetraenoyl)-sn-glycero-3-phosphoethanolamine	GP	PE	C43H78NO7P	4	144371-69-7	4913.95
MW0103554	Emtricitabine	Nucleotide and Its metabolites	Nucleotide and Its metabolites	C8H10FN3O3S	3	143491-57-0	13633.2
MW0055721	PA(18:1(9Z)/18:1(9Z))	GP	PA	C39H73O8P	3	14268-17-8	2845.57
MW0107034	Gluten Exorphin C	Amino acid and Its metabolites	polypeptide	C29H45N5O8	3	142479-62-7	6778.72
MW0054775	Mesterolone	Hormones and hormone related compounds	Hormones and hormone related compounds	C20H32O2	3	1424-00-6	2753.79
MW0145623	Kenpaullone	Organic acid and Its derivatives	Organic acid and Its derivatives	C16H11BrN2O	3	142273-20-9	1142.93
MW0012303	9-Dihydro-13-acetylbaccatin III	Benzene and substituted derivatives	Benzene and substituted derivatives	C33H42O12	3	142203-65-4	644.96
MW0003469	Phenol, 3-(3-phenoxyphenoxy)-	Benzene and substituted derivatives	Benzene and substituted derivatives	C18H14O3	4	14200-84-1	3140.82
MEDN1056	Iminodiacetic acid	Organic acid and Its derivatives	Organic acid and Its derivatives	C4H7NO4	3	142-73-4	24652.4
FDATN01438	Monosodium glutamate	Others	Medicine	C5H8NNaO4	2	142-47-2 | 16177-21-2 | 6106-04-3	32924.9
MEDP2219	Endorphine-2-trifluoroacetate	Benzene and substituted derivatives	Benzene and substituted derivatives	C32H37N5O5	1b	141801-26-5	16884.4
MW0052431	Disogluside	Heterocyclic compounds	Heterocyclic compounds	C33H52O8	3	14144-06-0	18922.7
MW0062129	Polyporusterone B	Terpenoids	Terpenoids	C28H44O6	4	141360-89-6	68.67
MW0168484	Ethanolamine	Alcohol and amines	Amines	C2H7NO	2	141-43-5	11735.6
MW0017201	Geranial	Aldehyde,Ketones,Esters	Aldehydes	C10H16O	2	141-27-5	1948.2
MW0007391	Iprovalicarb	Benzene and substituted derivatives	Benzene and substituted derivatives	C18H28N2O3	3	140923-17-7	9513
MEDN0304	Cinnamic Acid	Organic acid and Its derivatives	Organic acid and Its derivatives	C9H8O2	3	140-10-3	9059.65
MW0152598	Leu-Enkephalin	Amino acid and Its metabolites	Small Peptide	C28H37N5O7	4	14-18-6	71268.9
MW0141386	13-Hydroxydocosanoic acid	FA	Oxidized lipids	C22H44O3	4	13980-16-0	51273
MW0113930	Amphotericin b	Others	Others	C47H73NO17	3	1397-89-3	47288.4
MW0154986	Pennigritrem	Heterocyclic compounds	Heterocyclic compounds	C37H44ClNO6	3	139682-30-7	269914
MW0156410	Rimocidin	FA	Others	C39H61NO14	3	1393-12-0	77237.5
MW0103718	Zolmitriptan	Heterocyclic compounds	Heterocyclic compounds	C16H21N3O2	3	139264-17-8	38445.7
MW0102786	Protoaescigenin	Terpenoids	Triterpene	C30H50O6	3	13844-22-9	9367.63
MW0157161	Spheroidenone	FA	Others	C41H58O2	3	13836-70-9	10126.4
MW0053985	Hydroxyisocaproic acid	Amino acid and Its metabolites	Amino acids	C6H12O3	3	13748-90-8	29173.9
MW0109048	Pemetrexed	Others	FDA	C20H21N5O6	3	137281-23-3	134402
MW0146841	Cyclo(D-trp-D-asp-pro-D-val-leu)	Amino acid and Its metabolites	Small Peptide	C31H42N6O7	3	136553-81-6 | 136655-57-7	48418.7
MW0006009	Alprenolol	Benzene and substituted derivatives	Phenolics	C15H23NO2	3	13655-52-2	20938.3
MW0126371	Quinalphos	Heterocyclic compounds	Heterocyclic compounds	C12H15N2O3PS	3	13593-03-8	23642.9
MW0110218	L-Tyrosyl-L-serine	Amino acid and Its metabolites	Small Peptide	C12H16N2O5	2	13588-99-3	28016.3
MW0107766	H-Leu-val-OH	Amino acid and Its metabolites	Small Peptide	C11H22N2O3	3	13588-95-9	52221.1
MW0159295	Valylserine	Amino acid and Its metabolites	Small Peptide	C8H16N2O4	3	13588-94-8	16673.5
MW0103196	7,7',8,8'-Tetrahydrolycopene	Terpenoids	Tetraterpenes	C40H60	3	13587-06-9	2130.39
MW0105437	Actinonin	Amino acid and Its metabolites	Amino acid derivatives	C19H35N3O5	3	13434-13-4	17074.4
MW0105870	L-Aspartyl-L-phenylalanine	Amino acid and Its metabolites	Small Peptide	C13H16N2O5	2	13433-09-5	134585
MW0105885	Aspartylalanine	Amino acid and Its metabolites	Small Peptide	C7H12N2O5	3	13433-02-8	46689.3
MEDP1498	8-Azaguanine	Nucleotide and Its metabolites	Nucleotide and Its metabolites	C4H4N6O	1a	134-58-7	91959.1
MW0007125	Fenoterol	Benzene and substituted derivatives	Benzene and substituted derivatives	C17H21NO4	3	13392-18-2	120440
MW0168372	3'-Hydroxy-5'-(4-propylpiperazinyl)benzoxazinorifamycin	Others	Others	C50H62N4O13	3	133633-12-2	117071
MW0130918	Tyrphostin B42	Alcohol and amines	Amines	C17H14N2O3	3	133550-30-8 | 134036-52-5	21869.8
MW0124587	JWH 200 2'-naphthyl isomer	Aldehyde,Ketones,Esters	Ketones	C25H24N2O2	3	133438-66-1	467881
MW0107643	Lactacystin	Amino acid and Its metabolites	Amino acid derivatives	C15H24N2O7S	4	133343-34-7	690.51
MW0158310	H-Trp-ser-OH	Amino acid and Its metabolites	Small Peptide	C14H17N3O4	3	133101-40-3	57321.3
MW0057831	PC(O-16:0/22:6(4Z,7Z,10Z,13Z,16Z,19Z))	GP	PC	C46H82NO7P	3	132213-85-5	81453
MW0012928	PC(O-16:0/20:5(5Z,8Z,11Z,14Z,17Z))	GP	PC	C44H80NO7P	4	132196-28-2	14781.5
MW0143451	5-(4-Piperidyl)isoxazol-3-ol	Others	Others	C8H12N2O2	4	132033-91-1	27402.1
MW0103599	Inosine triphosphate	Nucleotide and Its metabolites	Nucleotide and Its metabolites	C10H15N4O14P3	3	132-06-9	278258
MW0012933	(3-Hexadecoxy-2-icosa-8,11,14-trienoyloxypropyl) 2-(trimethylazaniumyl)ethyl phosphate	GP	PC	C44H84NO7P	4	131907-73-8	4821.6
MW0160325	6-Azaniumylhexanoate	Aldehyde,Ketones,Esters	Esters	C6H13NO2	3	1319-82-0	369245
MW0124888	Win 55212-2	Benzene and substituted derivatives	Benzene and substituted derivatives	C27H26N2O3	3	131543-22-1	121962
MW0002649	2-Amino-4,5-dihydronaphtho[1,2-b]thiophene-3-carbonitrile	Benzene and substituted derivatives	Benzene and substituted derivatives	C13H10N2S	4	13145-86-3	3739.21
MEDN1562	Monobutyl phthalate	Aldehyde,Ketones,Esters	Esters	C12H14O4	1a	131-70-4	15407.2
MW0008802	N-Acetyl-Neuraminic Acid	Amino acid and Its metabolites	Amino acid derivatives	C11H19NO9	2	131-48-6 | 489-46-3	27866.7
FDATP01112	Neticonazole hydrochloride	Others	Medicine	C17H23ClN2OS	4	130773-02-3	11350.4
MW0010438	(+)-Aschantin	Lignans and Coumarins	Lignans	C22H24O7	3	13060-15-6	672.67
MW0110821	4,5,6,7-Tetrahydro-2,1-benzisoxazol-3-amine	Alcohol and amines	Amines	C7H10N2O	4	13054-47-2	27339
MW0001375	1,4-Naphthoquinone	Benzene and substituted derivatives	Benzene and substituted derivatives	C10H6O2	4	130-15-4	950.29
MW0169832	Senecionine	Aldehyde,Ketones,Esters	Esters	C18H25NO5	3	130-01-8	11776.6
MW0111208	Nevirapine	Heterocyclic compounds	Heterocyclic compounds	C15H14N4O	3	129618-40-2	56753.5
MW0052943	Fulvestrant	Benzene and substituted derivatives	Benzene and substituted derivatives	C32H47F5O3S	2	129453-61-8	57927.3
MW0125244	Mycophenolate mofetil	Aldehyde,Ketones,Esters	Esters	C23H31NO7	3	128794-94-5	122286
MW0159898	Romidepsin	Alcohol and amines	Amines	C24H36N4O6S2	3	128517-07-7	59157.8
MW0157953	Tolytoxin	Heterocyclic compounds	Heterocyclic compounds	C46H75NO13	4	127999-44-4	446.55
MW0157078	Sitafloxacin	Benzene and substituted derivatives	Benzene and substituted derivatives	C19H18ClF2N3O3	3	127254-12-0 | 163253-35-8 | 155421-11-7 | 163157-04-8 | 167355-47-7 | 127254-10-8 | 273401-03-9	26618.6
MW0009779	Sulfabenzamide	Benzene and substituted derivatives	Benzene and substituted derivatives	C13H12N2O3S	3	127-71-9	74384.5
MW0009813	Sulfisoxazole	Benzene and substituted derivatives	Benzene and substituted derivatives	C11H13N3O3S	3	127-69-5	2643.78
MW0154159	N-3-oxo-hexadec-11(Z)-enoyl-L-Homoserine lactone	Amino acid and Its metabolites	Amino acid derivatives	C20H33NO4	3	1269663-80-0	2852.5
MEDP1680	Thr-leu-ile	Amino acid and Its metabolites	Small Peptide	C16H31N3O5	3	126855-31-0	31504.7
MW0118744	2-Methyl-4-propyloxazole	Heterocyclic compounds	Heterocyclic compounds	C7H11NO	3	126484-99-9	38869.7
MW0014524	4-Methoxy-5-(3,7,11,15-tetramethyl-2,6,10,14-hexadecatetraenyl)-1,3-benzenediol	Benzene and substituted derivatives	Benzene and substituted derivatives	C27H40O3	4	126398-85-4	286505
MW0055486	(3S,5S,8R,9S,10S,13R,14S,17R)-5,14-dihydroxy-3-[(2R,4S,5S,6R)-4-hydroxy-6-methyl-5-[(2S,3R,4S,5S,6R)-3,4,5-trihydroxy-6-[[(2R,3R,4S,5S,6R)-3,4,5-trihydroxy-6-(hydroxymethyl)oxan-2-yl]oxymethyl]oxan-2-yl]oxyoxan-2-yl]oxy-13-methyl-17-(5-oxo-2H-furan-3-yl)-2,3,4,6,7,8,9,11,12,15,16,17-dodecahydro-1H-cyclopenta[a]phenanthrene-10-carbaldehyde	Steroids	Steroidal saponins	C41H62O19	3	125708-07-8	2086.14
MW0015477	9-OxoOTrE	FA	Oxidized lipids	C18H28O3	3	125559-74-2	5197.94
MW0158053	Tridihexethyl iodide	Benzene and substituted derivatives	Benzene and substituted derivatives	C21H36INO	4	125-99-5	70102.4
MW0006028	Aminoglutethimide	Benzene and substituted derivatives	Benzene and substituted derivatives	C13H16N2O2	3	125-84-8	5619.72
MW0009471	Pipenzolate bromide	Organic acid and Its derivatives	Organic acid and Its derivatives	C22H28BrNO3	3	125-51-9	38187.4
MW0009513	Primidone	Aldehyde,Ketones,Esters	Ketones	C12H14N2O2	3	125-33-7	11361.9
MW0102807	Thymolphthalein	Heterocyclic compounds	Heterocyclic compounds	C28H30O4	3	125-20-2	91961.3
MW0125629	Nadifloxacin	Others	Medicine	C19H21FN2O4	3	124858-35-1 | 81962-84-7	413765
MW0055310	N-hexanoylsphingosine	SP	SPH	C24H47NO3	3	124753-97-5	8260.11
MW0117158	Velnacrine	Heterocyclic compounds	Heterocyclic compounds	C13H14N2O	3	124027-47-0	3354.95
MW0111235	Octadecylamine	Alcohol and amines	Amines	C18H39N	2	124-30-1	362260
MEDN0682	Octadecanamide	Alcohol and amines	Amines	C18H37NO	2	124-26-5	183222
MW0123889	Homidium bromide	Heterocyclic compounds	Heterocyclic compounds	C21H20BrN3	3	1239-45-8	141460
MW0009684	Rivastigmine	Benzene and substituted derivatives	Benzene and substituted derivatives	C14H22N2O2	3	123441-03-2	155541
MW0053741	Glyceryl monostearate	GL	MG	C21H42O4	3	123-94-4 | 31566-31-1 | 22610-63-5 | 83138-62-9 | 85666-92-8 | 342394-34-7	1.32981e+06
MW0052417	Dioctyl adipate	Aldehyde,Ketones,Esters	Ketones	C22H42O4	4	123-79-5	83176.7
MW0111288	Sphingosine	SP	SM	C18H37NO2	3	123-78-4	3196.35
MEDP0792	Pyrrolidine	Heterocyclic compounds	Heterocyclic compounds	C4H9N	1b	123-75-1	198155
MW0007447	Itopride hydrochloride	Others	Medicine	C20H27ClN2O4	3	122892-31-3	152000
MW0008588	N,N-dimethylsphingosine	SP	SPH	C20H41NO2	3	122314-67-4	51392.9
MW0169886	Sulfamonomethoxine	Benzene and substituted derivatives	Benzene and substituted derivatives	C11H12N4O3S	3	1220-83-3	31358.4
MW0001300	1,2-Diphenylhydrazine	Benzene and substituted derivatives	Benzene and substituted derivatives	C12H12N2	3	122-66-7 | 38622-18-3	113843
MW0063559	C20 Sphingomyelin	SP	SM	C43H87N2O6P	4	121999-68-6	10137.4
MW0142247	2-Aminoethylarsonic acid	Organic acid and Its derivatives	Organic acid and Its derivatives	C2H8AsNO3	3	121769-90-2	19703.6
MW0122915	Artobiloxanthoe	Flavonoids	Xanthone	C25H22O7	4	121748-25-2	4597.79
MW0115886	(3-Chloroquinoxalin-2-yl)(phenylsulfonyl)acetonitrile	Heterocyclic compounds	Heterocyclic compounds	C16H10ClN3O2S	4	121512-58-1	4977.14
MW0121922	6-Benzylaminopurine	Nucleotide and Its metabolites	Nucleotide and Its metabolites	C12H11N5	3	1214-39-7	4458.33
MEDP0212	N-Acetylserotonin	Tryptamines,Cholines,Pigments	Tryptamines	C12H14N2O2	1b	1210-83-9	581.01
FDATP00838	Benzethonium chloride	Others	Medicine	C27H42ClNO2	3	121-54-0 | 5929-09-9 | 1313-08-2	14752.4
MW0122852	Amprol	Heterocyclic compounds	Heterocyclic compounds	C14H19ClN4	3	121-25-5	7165.39
MW0011983	10,20-Dihydroxyeicosanoic acid	FA	Oxidized lipids	C20H40O4	3	120727-26-6	737.53
MW0006044	Anastrozole	Benzene and substituted derivatives	Benzene and substituted derivatives	C17H19N5	3	120511-73-1	1344.03
MW0008809	N-Acetyltyramine	Benzene and substituted derivatives	Phenolics	C10H13NO2	3	1202-66-0	1973.3
MW0144314	Ac-Ser-Asp-Lys-Pro	Amino acid and Its metabolites	polypeptide	C20H33N5O9	4	120081-14-3	24171.9
MW0103120	Vitamin K	CoEnzyme and vitamins	CoEnzyme and vitamins	C31H46O2	3	12001-79-5 | 81818-54-4 | 10485-69-5 | 27696-10-2	7375.64
MEDTP02578	2-Hydroxy-4-(methylthio)butyric acid	Organic acid and Its derivatives	Organic acid and Its derivatives	C5H10O3S	3	120-91-2	79189.9
MEDN0167	Purine	Nucleotide and Its metabolites	Nucleotide and Its metabolites	C5H4N4	1b	120-73-0	32303.6
MW0107537	Indole	Heterocyclic compounds	Indole and Its derivatives	C8H7N	2	120-72-9	51083.4
MW0054292	Lauroyl diethanolamide	FA	Others	C16H33NO3	3	120-40-1	17391.8
MEDP0606	2-(3,4-dimethoxyphenyl)ethanamine	Benzene and substituted derivatives	Benzene and substituted derivatives	C10H15NO2	4	120-20-7	1532.22
MW0124793	Meropenem	Organic acid and Its derivatives	Organic acid and Its derivatives	C17H25N3O5S	3	119478-56-7	117479
MW0107875	Homocitrulline	Amino acid and Its metabolites	Amino acids	C7H15N3O3	3	1190-49-4	124167
MW0013819	3,4-Dihydrocoumarin	Aldehyde,Ketones,Esters	Ketones	C9H8O2	3	119-84-6	8506.62
MW0108641	N-Acetylleucine	Amino acid and Its metabolites	Amino acid derivatives	C8H15NO3	2	1188-21-2	4645.21
MW0015761	Ampeloside Bs1	Steroids	Steroid	C45H74O20	4	118524-12-2	229.03
MEDN1753	2,2-Dimethylpentanoic acid	Organic acid and Its derivatives	Organic acid and Its derivatives	C7H14O2	3	1185-39-3	49157.9
MW0119328	MK886 sodium	Benzene and substituted derivatives	Benzene and substituted derivatives	C27H33ClNNaO2S	3	118427-55-7	230765
MW0108873	Nodularin	Heterocyclic compounds	Heterocyclic compounds	C41H60N8O10	2	118399-22-7	49073.3
MW0009286	2-Methylbenzoic acid	Benzene and substituted derivatives	Phenolic acids	C8H8O2	3	118-90-1	5754.52
MW0103577	Guanosine	Nucleotide and Its metabolites	Nucleotide and Its metabolites	C10H13N5O5	2	118-00-3 | 26578-09-6 | 197227-95-5 | 103654-69-9 | 103654-70-2 | 146849-94-7 | 197227-93-3 | 202933-46-8 | 244769-87-7 | 247226-75-1 | 250586-91-5 | 250586-97-1 | 30747-23-0	1.37979e+06
FDATP00830	Azithromycin dihydrate	Others	Medicine	C38H76N2O14	3	117772-70-0	523.44
MW0107484	Isoleucylcysteine	Amino acid and Its metabolites	Small Peptide	C9H18N2O3S	3	117525-90-3	408548
MW0147794	Corticosterone acetate	Aldehyde,Ketones,Esters	Esters	C23H32O5	3	1173-26-8	175276
MW0169059	Diatrizoate	Benzene and substituted derivatives	Benzene and substituted derivatives	C11H9I3N2O4	3	117-96-4	258923
MW0110069	Tryptophyl-leucyl-glutamic acid	Amino acid and Its metabolites	Small Peptide	C22H30N4O6	3	116778-82-6	388146
MW0009168	Novaluron	Benzene and substituted derivatives	Phenolics	C17H9ClF8N2O4	4	116714-46-6	1.89073e+06
MW0111314	Thioetheramide PC	Alcohol and amines	Amines	C40H84N2O5PS+	3	116457-99-9	176595
MW0106731	Fumonisin b1	Organic acid and Its derivatives	Organic acid and Its derivatives	C34H59NO15	3	116355-83-0	6128.67
MW0116286	1-(2,4-Difluorophenyl)piperazine	Heterocyclic compounds	Heterocyclic compounds	C10H12F2N2	4	115761-79-0	260.57
MW0114643	Isochestanin	Benzene and substituted derivatives	Benzene and substituted derivatives	C40H42O26	4	115356-01-9	2432.85
MW0114045	Castamollissin	Benzene and substituted derivatives	Phenolics	C20H20O13	4	115355-99-2	49537.8
ZINC73280937	Regelidine	Terpenoids	Terpenoids	C35H37NO8	4	114542-54-0	31085
MW0009075	N-hexyl-4-methylbenzenesulfonamide	Benzene and substituted derivatives	Benzene and substituted derivatives	C13H21NO2S	4	1143-01-7	5562.55
MW0002657	2-Amino-4'-bromobenzophenone	Benzene and substituted derivatives	Benzene and substituted derivatives	C13H10BrNO	4	1140-17-6	18361.8
MEDP1045	Biliverdin	Tryptamines,Cholines,Pigments	Pigments	C33H34N4O6	1b	114-25-0	2907.53
MW0111244	1-Palmitoyl-2-thiopalmitoyl phosphatidylcholine	Organic acid and Its derivatives	Phosphoric acids	C40H80NO7PS	3	113881-60-0	582.34
MW0125838	N-Methoxyspirobrassinol methyl ether	Heterocyclic compounds	Heterocyclic compounds	C13H16N2O2S2	4	113866-41-4	2080.28
MW0168809	Beflubutamid	Benzene and substituted derivatives	Benzene and substituted derivatives	C18H17F4NO2	3	113614-08-7	8060.08
MW0125556	N-[2-(Methylamino)ethyl]-5-isoquinolinesulfonamide dihydrochloride	Benzene and substituted derivatives	Benzene and substituted derivatives	C12H17Cl2N3O2S	3	113276-94-1	19852.8
MW0052657	Estradiol dipropionate	Hormones and hormone related compounds	Hormones and hormone related compounds	C24H32O4	3	113-38-2	773231
MW0150619	Goniodomin A	Heterocyclic compounds	Heterocyclic compounds	C43H60O12	3	112923-40-7	32638.1
MW0122177	(6aR,10aR)-9-(hydroxymethyl)-6,6-dimethyl-3-(2-methyloctan-2-yl)-6a,7,10,10a-tetrahydrobenzo[c]chromen-1-ol	Benzene and substituted derivatives	Benzene and substituted derivatives	C25H38O3	3	112830-95-2	859.34
MW0012353	13-Docosenamide	Alcohol and amines	Amines	C22H43NO	2	112-84-5	32163.9
MW0111335	Triethylenetetramine	Alcohol and amines	Amines	C6H18N4	3	112-24-3 | 105821-86-1	35903.5
MW0118276	2-Amino-6-mercaptopyridine-3,5-dicarbonitrile	Heterocyclic compounds	Pyridine and pyridine derivatives	C7H4N4S	4	111971-56-3 | 139438-26-9	31608.8
MEDP1197	Hypotaurocyamine	Alcohol and amines	Polyamines	C3H9N3O2S	2	1119-54-6	1.31186e+06
MW0124312	Hexyl heptanoate	Organic acid and Its derivatives	Organic acid and Its derivatives	C13H26O2	3	1119-06-8	11060.9
MW0137793	Cyanidin 3-arabinoside	Flavonoids	Anthocyanidins	C20H19ClO10	4	111613-04-8	2151.2
FDATP00245	Metformin hydrochloride	Others	Medicine	C4H12ClN5	4	1115-70-4 | 15537-72-1	4885.59
MW0127573	Thiodiglycol	Others	Others	C4H10O2S	3	111-48-8	29624.8
MW0110995	Diethanolamine	Alcohol and amines	Amines	C4H11NO2	2	111-42-2	16641.8
MW0063484	Sebacic acid	FA	FFA	C10H18O4	3	111-20-6	124625
MW0062071	Piperochromanoic acid	Terpenoids	Terpenoids	C22H28O4	4	110979-03-8	83550.6
MW0126572	Sparfloxacin	Benzene and substituted derivatives	Benzene and substituted derivatives	C19H22F2N4O3	3	110871-86-8	1.64931e+06
MW0011719	Heudelottin C	Aldehyde,Ketones,Esters	Esters	C39H54O11	4	11052-28-1	3372.74
MW0150718	Hedamycin	Benzene and substituted derivatives	Benzene and substituted derivatives	C41H50N2O11	3	11048-97-8	345779
MW0145158	Flavylium	Heterocyclic compounds	Heterocyclic compounds	C15H11O+	4	11029-12-2 | 14051-53-7	46352
MW0113755	6-Methyl-5-hepten-2-one	Aldehyde,Ketones,Esters	Ketones	C8H14O	3	110-93-0	1.07438e+06
MW0169682	Piperidine	Heterocyclic compounds	Heterocyclic compounds	C5H11N	3	110-89-4	75450.6
MW0169880	Succinic acid	Organic acid and Its derivatives	Organic acid and Its derivatives	C4H6O4	2	110-15-6	8725.98
MW0109807	(S)-tert-Butyl 2-(3-amino-2-oxo-2,3,4,5-tetrahydro-1H-benzo[b]azepin-1-yl)acetate	Benzene and substituted derivatives	Benzene and substituted derivatives	C16H22N2O3	4	109010-60-8	293341
MW0124723	Lumichrome	Heterocyclic compounds	Heterocyclic compounds	C12H10N4O2	2	1086-80-2	13349
MW0152419	Leu-Lys-Leu	Amino acid and Its metabolites	Small Peptide	C18H36N4O4	4	108241-43-6	11535.1
MW0153163	Lys-Thr-Tyr	Amino acid and Its metabolites	Small Peptide	C19H30N4O6	3	108191-44-2	1.62411e+06
ZINC5133329	Phenol	Benzene and substituted derivatives	Phenolics	C6H6O	2	108-95-2	2262.69
MW0145585	Arg-Glu-Asp-Val	Amino acid and Its metabolites	polypeptide	C20H35N7O9	4	107978-83-6	67806.5
MW0052578	Eplerenone	Aldehyde,Ketones,Esters	Ketones	C24H30O6	3	107724-20-9	90617.1
MW0014197	3-Methylxanthine	Nucleotide and Its metabolites	Nucleotide and Its metabolites	C6H6N4O2	3	1076-22-8	7557.65
MW0168837	Betaine	Others	Others	C5H11NO2	2	107-43-7	1.0577e+06
MW0109791	Taurine	Amino acid and Its metabolites	Amino acids	C2H7NO3S	4	107-35-7	11990.4
MW0015581	Adapalene	Others	Hydrocarbon derivatives	C28H28O3	4	106685-40-9	6887.37
MW0169780	Risperidone	Aldehyde,Ketones,Esters	Ketones	C23H27FN4O2	3	106266-06-2	141888
MW0005487	Tamsulosin	Benzene and substituted derivatives	Benzene and substituted derivatives	C20H28N2O5S	3	106133-20-4	37622.4
MW0010286	1,3-Butadiene	Others	Hydrocarbon derivatives	C4H6	4	106-99-0	14440.3
MW0125658	N-benzyl-1-methyl-1H-pyrazolo[3,4-d]pyrimidin-4-amine	Benzene and substituted derivatives	Benzene and substituted derivatives	C13H13N5	3	105903-56-8	3065.28
MW0108686	Nateglinide	Flavonoids	Flavonoid	C19H27NO3	3	105816-04-4 | 105816-06-6 | 105746-37-0	9630.09
MW0111297	Tetrabutylammonium	Others	Others	C16H36N+	2	10549-76-5	2556.59
MW0152581	Leucokinin II	Amino acid and Its metabolites	Small Peptide	C39H50N10O12	4	104821-31-0	422.82
MEDP2134	(-)-alpha-Terpineol	Alcohol and amines	Alcohols	C10H18O	4	10482-56-1	827.5
MW0063314	Resmethrin	Terpenoids	Terpenoids	C22H26O3	3	10453-86-8	43144.7
MW0124093	Famciclovir	Others	Medicine	C14H19N5O4	3	104227-87-4	18003
MW0103013	Unii-95N0gbb2SX	Terpenoids	Sesquiterpenoids	C23H34O5	4	104012-37-5	132537
MW0124983	1-(2-(4-Morpholinyl)ethyl)-3-(1-naphthoyl) indole	Aldehyde,Ketones,Esters	Ketones	C25H24N2O2	3	103610-04-4	80005.8
MW0006994	Esmolol	Benzene and substituted derivatives	Phenolics	C16H25NO4	3	103598-03-4	10952.2
MEDP1683	Trileucine	Amino acid and Its metabolites	Small Peptide	C18H35N3O4	2	10329-75-6	51156.4
MW0126215	Pranlukast	Heterocyclic compounds	Heterocyclic compounds	C27H23N5O4	3	103177-37-3	108453
MW0137498	Benzyl cinnamate	Benzene and substituted derivatives	Benzene and substituted derivatives	C16H14O2	2	103-41-3 | 8014-16-2 | 78277-23-3	3036.39
MW0138954	Methyl cinnamate	Benzene and substituted derivatives	Benzene and substituted derivatives	C10H10O2	2	103-26-4 | 1754-62-7	521.18
MW0107857	Levetiracetam	Heterocyclic compounds	Heterocyclic compounds	C8H14N2O2	3	102767-28-2	167265
MW0006439	Butenafine hydrochloride	Others	Others	C23H28ClN	4	101827-46-7	58311.2
MW0169324	6-Benzylamino-2-(2-hydroxyethylamino)-7-methylpurine	Heterocyclic compounds	Heterocyclic compounds	C15H18N6O	3	101622-50-8	27492.4
MEDP1502	Trenbolone acetate	CoEnzyme and vitamins	CoEnzyme and vitamins	C20H24O3	1b	10161-34-9	20661.6
MW0139014	Mulberrofuran Q	Heterocyclic compounds	Heterocyclic compounds	C34H24O10	4	101383-35-1	5820.98
MW0053822	[(2R,3S,4S,5R,6R)-6-[[(7R,9R,10R,13R,14S,16R,17R)-3-[(2S,3R,4R,5R)-5-acetyloxy-3,4-dihydroxyoxan-2-yl]oxy-7-methoxy-4,4,9,13,14-pentamethyl-17-[(2R)-6-methylhept-5-en-2-yl]-2,3,7,8,10,11,12,15,16,17-decahydro-1H-cyclopenta[a]phenanthren-16-yl]oxy]-3,4,5-trihydroxyoxan-2-yl]methyl acetate	Aldehyde,Ketones,Esters	Esters	C46H74O14	4	101365-07-5	1173.66
MW0004447	4,4'-Methylenedianiline	Benzene and substituted derivatives	Benzene and substituted derivatives	C13H14N2	3	101-77-9	14183.9
MW0004105	3-Methoxydiphenylamine	Benzene and substituted derivatives	Phenolics	C13H13NO	4	101-16-6	241.89
MW0124667	Levofloxacin	Heterocyclic compounds	Heterocyclic compounds	C18H20FN3O4	3	100986-85-4	2619.24
MW0137720	Colladonin	Amino acid and Its metabolites	Small Peptide	C24H30O4	3	100785-98-6	93539.9
MW0000302	Irinotecan	Heterocyclic compounds	Heterocyclic compounds	C33H38N4O6	3	100286-90-6	2460.76
MW0003740	N-(3-Nitrophenyl)-3-(phosphonooxy)naphthalene-2-carboxamide	Benzene and substituted derivatives	Benzene and substituted derivatives	C17H13N2O7P	4	10019-03-1	46152.7
MW0006078	Benzyl alcohol	Benzene and substituted derivatives	Benzene and substituted derivatives	C7H8O	3	100-51-6	4331.31
MEDN0161	Guanosine 3',5'-Cyclic Monophosphate	Nucleotide and Its metabolites	Nucleotide and Its metabolites	C10H11N5O7P-	1a	-	9178.13
MEDP1720	2-Phenylglycine	Amino acid and Its metabolites	Amino acid derivatives	C8H9NO2	1a	-	60662
MEDP0535	TRIETHYL PHOSPHATE	Organic acid and Its derivatives	Phosphoric acids	C6H15O4P	1b	-	15126.1
MW0161571	Lyngbyatoxi B	Amino acid and Its metabolites	Small Peptide	C27H39N3O3	2	-	5562.12
MW0153022	Lys-Ile-Val-Lys	Amino acid and Its metabolites	Small Peptide	C23H46N6O5	2	-	5012.12
MW0107655	DL-Arginine	Amino acid and Its metabolites	Amino acids	C6H14N4O2	2	-	987385
MW0107145	Glycyl-L-phenylalanine	Amino acid and Its metabolites	Small Peptide	C11H14N2O3	2	-	275686
MW0050034	1-Stearoyl-2-arachidonoyl-SN-glycerol	GL	DG	C41H72O5	2	-	21554.9
MW0004036	Isovanillic acid	Benzene and substituted derivatives	Benzene and substituted derivatives	C8H8O4	2	-	11779.7
MW0157549	Thr-Arg-Gly-Glu-Val	Amino acid and Its metabolites	Small Peptide	C22H40N8O9	2	-	214550
MW0140209	Germacradienol	Alcohol and amines	Alcohols	C15H26O	2	-	9448.77
MEDP1024	Leu-Val	Amino acid and Its metabolites	Small Peptide	C11H22N2O3	2	-	300916
MW0153191	Lys-Tyr-Val-Met-Leu	Amino acid and Its metabolites	Small Peptide	C31H52N6O7S	2	-	217790
MW0150966	His-Ile-Arg-Glu	Amino acid and Its metabolites	Small Peptide	C23H39N9O7	2	-	120766
MW0142602	3-(2-Carboxyvinyl)naphthalene-2-carboxylic acid	Benzene and substituted derivatives	Benzene and substituted derivatives	C14H10O4	2	-	20276.7
MEDP1025	2-[(2-Amino-3-phenylpropanoyl)amino]-3-methylbutanoic acid	Amino acid and Its metabolites	Amino acid derivatives	C14H20N2O3	2	-	94236.3
MW0107847	Leu-Thr	Amino acid and Its metabolites	Small Peptide	C10H20N2O4	2	-	56552.3
MW0154136	N1,N5,N10-tricaffeoyl spermidine	Heterocyclic compounds	Heterocyclic compounds	C34H37N3O9	2	-	21175.7
MW0055606	[(2R)-1-pentadecanoyloxy-3-phosphonooxypropan-2-yl] tetracosanoate	GP	PA	C42H83O8P	2	-	4904.76
MW0146517	(7R,8Z)-bacteriochlorophyll b	Heterocyclic compounds	Heterocyclic compounds	C55H72MgN4O6	2	-	36005.7
MW0155896	Pro-Ile-His-Asp-Arg	Amino acid and Its metabolites	Small Peptide	C27H44N10O8	2	-	15684.5
MW0144016	8,12-Diethyl-3-vinylbacteriochlorophyllide d	Others	Others	C34H34MgN4O3	2	-	4.33085e+06
MW0151159	His-Val-Tyr-Asp	Amino acid and Its metabolites	Small Peptide	C24H32N6O8	2	-	279124
MW0145672	Asn-Arg-Glu-Ser-Leu	Amino acid and Its metabolites	Small Peptide	C24H43N9O10	2	-	245979
MW0158291	Trp-Val-Thr-Tyr-Phe	Amino acid and Its metabolites	Small Peptide	C38H46N6O8	2	-	271651
MW0153198	Lys-Val-Glu-Ile-Asp	Amino acid and Its metabolites	Small Peptide	C26H46N6O10	2	-	1.24787e+06
MW0107254	His-Glu-Arg	Amino acid and Its metabolites	Small Peptide	C17H28N8O6	2	-	40629.5
MW0110917	N-(2-hydroxyethyl)icosanamide	Organic acid and Its derivatives	Organic acid and Its derivatives	C22H45NO2	2	-	11007.5
MW0152327	Leu-Glu-Pro-His-Ile	Amino acid and Its metabolites	Small Peptide	C28H45N7O8	2	-	253277
MW0145771	Asn-His-Ile-Arg	Amino acid and Its metabolites	Small Peptide	C22H38N10O6	2	-	10033
MW0158666	Tyr-Val-Gly-Arg-Leu	Amino acid and Its metabolites	Small Peptide	C28H46N8O7	2	-	40658
MW0155147	Phe-Cys-Leu-Phe-Arg	Amino acid and Its metabolites	Small Peptide	C33H48N8O6S	2	-	66318.3
MW0152990	Lys-His-Ile-Glu-Glu	Amino acid and Its metabolites	Small Peptide	C28H46N8O10	2	-	300453
MW0159225	Val-Tyr-Pro-Glu-Leu	Amino acid and Its metabolites	Small Peptide	C30H45N5O9	2	-	17561
MW0157620	Thr-Glu-Ala	Amino acid and Its metabolites	Small Peptide	C12H21N3O7	2	-	12178.2
MW0156011	Pro-Thr-Val-Asn-Cys	Amino acid and Its metabolites	Small Peptide	C21H36N6O8S	2	-	205571
MW0151084	His-Ser-Lys-Lys	Amino acid and Its metabolites	Small Peptide	C21H38N8O6	2	-	137527
MW0107369	Hoiamide C	Alcohol and amines	Amines	C37H62N4O7S3	2	-	184687
MW0158627	Tyr-Thr-Phe-Lys-Asn	Amino acid and Its metabolites	Small Peptide	C32H45N7O9	2	-	108253
MW0150318	Gly-Asn-Val-Thr-Ala	Amino acid and Its metabolites	Small Peptide	C18H32N6O8	2	-	6715.03
MW0164600	1-[(3R,9S,10R,13S,14S,17S)-3-hydroxy-10,13-dimethyl-2,3,4,7,8,9,11,12,14,15,16,17-dodecahydro-1H-cyclopenta[a]phenanthren-17-yl]ethanone	Aldehyde,Ketones,Esters	Ketones	C21H32O2	2	-	6828.18
MW0157540	Thr-Ala-Val	Amino acid and Its metabolites	Small Peptide	C12H23N3O5	2	-	65903.9
MW0156984	Ser-Val-Ser	Amino acid and Its metabolites	Small Peptide	C11H21N3O6	2	-	78659.6
MW0125180	5-[3-[4-(6,8-Dihydroxy-1,3-dimethyl-1,2,3,4-tetrahydroisoquinolin-5-yl)-1-hydroxy-8-methoxy-6-methylnaphthalen-2-yl]-4-hydroxy-5-methoxy-7-methylnaphthalen-1-yl]-1,3-dimethyl-1,2,3,4-tetrahydroisoquinoline-6,8-diol	Heterocyclic compounds	Heterocyclic compounds	C46H48N2O8	2	-	165354
MW0159199	Val-Trp-His	Amino acid and Its metabolites	Small Peptide	C22H28N6O4	2	-	20059.9
MW0149968	Glu-Gln-Arg-Arg	Amino acid and Its metabolites	Small Peptide	C22H41N11O8	2	-	37456.7
MW0108730	(S,Z)-N-(2-Oxotetrahydrofuran-3-yl)tetradec-9-enamide	Aldehyde,Ketones,Esters	Esters	C18H31NO3	2	-	3103.71
MW0144538	Ala-Gln-Glu-Val-His	Amino acid and Its metabolites	Small Peptide	C24H38N8O9	2	-	307089
MW0149808	Gln-Ser-Tyr-Phe-Val	Amino acid and Its metabolites	Small Peptide	C31H42N6O9	2	-	304873
MW0152204	Leu-Ala-Met-Glu-Arg	Amino acid and Its metabolites	Small Peptide	C25H46N8O8S	2	-	5604.66
MW0159213	Val-Tyr-Gln-Lys	Amino acid and Its metabolites	Small Peptide	C25H40N6O7	2	-	240377
MW0145535	Arg-Tyr-Ala-Arg	Amino acid and Its metabolites	Small Peptide	C24H40N10O6	2	-	24032.4
MW0058014	LPE(14:0/0:0)	GP	PE	C19H40NO7P	2	-	7511.06
MW0156769	Ser-His-Asn-Arg	Amino acid and Its metabolites	Small Peptide	C19H32N10O7	2	-	269269
MW0115536	Glucose	Carbohydrates and Its metabolites	Sugars	C6H12O6	2	-	3766.71
MW0151463	Ile-His-Val-Leu-Glu	Amino acid and Its metabolites	Small Peptide	C28H47N7O8	2	-	792129
MW0151028	His-Met-His	Amino acid and Its metabolites	Small Peptide	C17H25N7O4S1	2	-	62292.7
MW0153546	Met-Glu-Leu-Tyr-Arg	Amino acid and Its metabolites	Small Peptide	C31H50N8O9S	2	-	124474
MW0157786	Thr-Pro-Pro-Val-Gln	Amino acid and Its metabolites	Small Peptide	C24H40N6O8	2	-	220959
MW0151428	Ile-Glu-Val-His-Gly	Amino acid and Its metabolites	Small Peptide	C24H39N7O8	2	-	2.20944e+06
MW0158547	Tyr-Lys-Trp	Amino acid and Its metabolites	Small Peptide	C26H33N5O5	2	-	131589
MW0151990	Kalkitoxin thioamide alcohol	Amino acid and Its metabolites	Small Peptide	C21H40N2O2S	2	-	1048.8
MW0144498	Ala-Asn-Lys-Glu-Asn	Amino acid and Its metabolites	Small Peptide	C22H38N8O10	2	-	17258
MW0150908	His-Gln-Tyr-Arg	Amino acid and Its metabolites	Small Peptide	C26H38N10O7	2	-	113411
MW0150117	Glu-Phe-Tyr-Tyr-Arg	Amino acid and Its metabolites	Small Peptide	C38H48N8O10	2	-	526386
MW0150193	Glu-Tyr-Ile-Glu	Amino acid and Its metabolites	Small Peptide	C25H36N4O10	2	-	344728
MW0158444	Tyr-Gln-Thr-Lys	Amino acid and Its metabolites	Small Peptide	C24H38N6O8	2	-	370154
MW0145488	Arg-Pro-Tyr	Amino acid and Its metabolites	Small Peptide	C20H30N6O5	2	-	32119.8
MW0145752	Asn-Gly-Glu-Val-Lys	Amino acid and Its metabolites	Small Peptide	C22H39N7O9	2	-	57045
MW0150950	His-Gly-Val-Asp-Lys	Amino acid and Its metabolites	Small Peptide	C23H38N8O8	2	-	567959
MW0145959	Asn-Val-Phe-Lys	Amino acid and Its metabolites	Small Peptide	C24H38N6O6	2	-	75962.3
MW0150162	Glu-Thr-His-Glu	Amino acid and Its metabolites	Small Peptide	C20H30N6O10	2	-	3641.68
MW0151417	Ile-Glu-His-Lys	Amino acid and Its metabolites	Small Peptide	C23H39N7O7	2	-	414002
MW0152304	Leu-Gln-Tyr-Lys-Asn	Amino acid and Its metabolites	Small Peptide	C30H48N8O9	2	-	135570
MW0151083	His-Ser-Leu-Ser-Glu	Amino acid and Its metabolites	Small Peptide	C23H37N7O10	2	-	1876946
MW0145372	Arg-His-Gln-Arg	Amino acid and Its metabolites	Small Peptide	C23H41N13O6	2	-	2.7819e+06
MW0146034	Asp-Arg-Val-Lys-Asp	Amino acid and Its metabolites	Small Peptide	C25H45N9O10	2	-	83230.5
MW0155777	Pro-Arg-Gln	Amino acid and Its metabolites	Small Peptide	C16H29N7O5	2	-	29721
MW0150031	Glu-Ile-Ala-His-Gly	Amino acid and Its metabolites	Small Peptide	C22H35N7O8	2	-	690867
MW0151447	Ile-His-Asn-Glu	Amino acid and Its metabolites	Small Peptide	C21H33N7O8	2	-	1.15775e+06
MW0159024	Val-His-Ile-Glu	Amino acid and Its metabolites	Small Peptide	C22H36N6O7	2	-	1.85046e+06
MEDP1022	Thr-Phe	Amino acid and Its metabolites	Small Peptide	C13H18N2O4	2	-	122503
MW0159242	Val-Val-Leu	Amino acid and Its metabolites	Small Peptide	C16H31N3O4	2	-	53298
MW0146187	Asp-Lys-Ile	Amino acid and Its metabolites	Small Peptide	C16H30N4O6	2	-	141005
MW0145551	Arg-Tyr-Thr-Glu	Amino acid and Its metabolites	Small Peptide	C24H37N7O9	2	-	306326
MW0144590	Ala-His-Gly-Val-Asp	Amino acid and Its metabolites	Small Peptide	C20H31N7O8	2	-	78973.3
MW0149708	Gln-His-Thr-Leu-Lys	Amino acid and Its metabolites	Small Peptide	C27H47N9O8	2	-	41540
MW0151410	Ile-Glu-Arg-Asp-Phe	Amino acid and Its metabolites	Small Peptide	C30H46N8O10	2	-	14983.5
MW0107825	Leukotriene D4 methyl ester	Aldehyde,Ketones,Esters	Esters	C26H42N2O6S	2	-	639218
MW0150295	Gly-Arg-Arg-Val-His	Amino acid and Its metabolites	Small Peptide	C25H45N13O6	2	-	18446.8
MW0155850	Pro-Glu-Glu-Leu-Gly	Amino acid and Its metabolites	Small Peptide	C23H37N5O10	2	-	24743.2
MW0009858	Tenovin-6	Benzene and substituted derivatives	Benzene and substituted derivatives	C25H34N4O2S	2	-	7035.06
MW0158603	Tyr-Ser-Glu-Lys	Amino acid and Its metabolites	Small Peptide	C23H35N5O9	2	-	130005
MW0151020	His-Lys-Ser-Glu	Amino acid and Its metabolites	Small Peptide	C20H33N7O8	2	-	286159
MW0155778	Pro-Arg-Gly	Amino acid and Its metabolites	Small Peptide	C13H24N6O4	2	-	235103
MW0150925	His-Glu-Phe-Glu	Amino acid and Its metabolites	Small Peptide	C25H32N6O9	2	-	28898.8
MW0151691	Ile-Tyr	Amino acid and Its metabolites	Small Peptide	C15H22N2O4	2	-	141828
MW0158433	Tyr-Gln-Gln	Amino acid and Its metabolites	Small Peptide	C19H27N5O7	2	-	388788
MW0145854	Asn-Phe-Glu-Tyr-Ile	Amino acid and Its metabolites	Small Peptide	C33H44N6O10	2	-	259828
MW0150428	Gly-Lys-Thr-Ser-Glu	Amino acid and Its metabolites	Small Peptide	C20H36N6O10	2	-	623.87
MW0110064	Trp-His-Lys	Amino acid and Its metabolites	Small Peptide	C23H31N7O4	2	-	13315.3
MW0150165	Glu-Thr-Leu-Leu-Ser	Amino acid and Its metabolites	Small Peptide	C24H43N5O10	2	-	60061.7
MW0145467	Arg-Phe-Phe	Amino acid and Its metabolites	Small Peptide	C24H32N6O4	2	-	18067.2
MW0149705	Gln-His-Phe-Arg	Amino acid and Its metabolites	Small Peptide	C26H38N10O6	2	-	3133.76
MW0151156	His-Val-Thr-Glu-Glu	Amino acid and Its metabolites	Small Peptide	C25H39N7O11	2	-	109253
MW0149978	Glu-Gln-Lys-Asp-Arg	Amino acid and Its metabolites	Small Peptide	C26H46N10O11	2	-	15274
MW0107368	Hoiamide B	Alcohol and amines	Amines	C45H73N5O10S3	2	-	146998
MW0155271	Phe-Lys-Glu-Ala-Phe	Amino acid and Its metabolites	Small Peptide	C32H44N6O8	2	-	111558
MW0156639	Ser-Arg-Ala-Val-Cys	Amino acid and Its metabolites	Small Peptide	C20H38N8O7S	2	-	11723.5
MW0159005	Val-Glu-Val-Ala-Glu	Amino acid and Its metabolites	Small Peptide	C23H39N5O10	2	-	329540
MW0012995	1-octadecanoyl-2-(4Z,7Z,10Z,13Z,16Z,19Z-docosahexaenoyl)-sn-glycero-3-phosphocholine	GP	PC	C48H84NO8P	2	-	99379
MW0156753	Ser-Gly-Glu-Leu-His	Amino acid and Its metabolites	Small Peptide	C22H35N7O9	2	-	141465
MW0156626	Ser-Ala-Gln-Asp	Amino acid and Its metabolites	Small Peptide	C15H25N5O9	2	-	131627
MW0156761	Ser-Gly-Thr	Amino acid and Its metabolites	Small Peptide	C9H17N3O6	2	-	4459.14
MW0150820	His-Ala-Leu-Glu	Amino acid and Its metabolites	Small Peptide	C20H32N6O7	2	-	400426
MW0150032	Glu-Ile-Arg-His-Val	Amino acid and Its metabolites	Small Peptide	C28H48N10O8	2	-	6743.88
MW0152303	Leu-Gln-Tyr-Asp	Amino acid and Its metabolites	Small Peptide	C24H35N5O9	2	-	91.16
MW0050103	1,2-Dioleoyl-sn-glycerol	GL	DG	C39H72O5	2	-	10192
MEDP1886	Pro-val	Amino acid and Its metabolites	Small Peptide	C10H18N2O3	2	-	95833.4
MW0110132	Trp-Pro	Amino acid and Its metabolites	Small Peptide	C16H19N3O3	2	-	23781
MEDP1895	Tyr-Phe	Amino acid and Its metabolites	Small Peptide	C18H20N2O4	2	-	17021.8
MW0109436	Pro-Thr	Amino acid and Its metabolites	Small Peptide	C9H16N2O4	2	-	21210.3
MEDL01932	1-Pentadecanoyl-glycero-3-phosphoethanolamine	GP	LPC	C20H42NO7P	2	-	333477
MEDL00444	Pro-Ile	Amino acid and Its metabolites	Small Peptide	C11H20N2O3	2	-	648035
MEDN1649	Barbital	Heterocyclic compounds	Heterocyclic compounds	C8H12N2O3	2	-	845374
MEDP1331	LPC(0:0/20:3)	GP	LPC	C28H52NO7P	2	-	5006.86
MW0151666	Ile-Asp	Amino acid and Its metabolites	Small Peptide	C10H18N2O5	2	-	149482
MW0151678	Ile-Lys	Amino acid and Its metabolites	Small Peptide	C12H25N3O3	2	-	77339.9
MW0148112	Cys-Trp	Amino acid and Its metabolites	Small Peptide	C14H17N3O3S	2	-	6076.68
MEDP1166	PC(16:0/2:0)	GP	PC	C26H52NO8P	2	-	5007.66
MW0153223	L-Histidine,L-lysyl-	Amino acid and Its metabolites	Small Peptide	C12H21N5O3	2	-	4223.08
MW0152622	Leu-phe	Amino acid and Its metabolites	Small Peptide	C15H22N2O3	2	-	54.33
MW0126399	Chinomethionat	Others	Medicine	C10H6N2OS2	3	-	2493.53
MW0155817	Pro-Asp-Thr-Gly-Ile	Amino acid and Its metabolites	Small Peptide	C21H35N5O9	3	-	59839.4
MW0006162	N-[2-(Dimethylamino)ethyl]-N-methyl-4-[({4-[4-morpholin-4-yl-7-(2,2,2-trifluoroethyl)-7H-pyrrolo[2,3-d]pyrimidin-2-yl]phenyl}carbamoyl)amino]benzamide	Benzene and substituted derivatives	Benzene and substituted derivatives	C31H35F3N8O3	3	-	453990
MW0151013	His-Lys-Ile-Asp	Amino acid and Its metabolites	Small Peptide	C22H37N7O7	3	-	180998
MW0146177	Asp-Leu-Ser	Amino acid and Its metabolites	Small Peptide	C13H23N3O7	3	-	151317
MW0125630	Naftopidil	Heterocyclic compounds	Heterocyclic compounds	C24H28N2O3	3	-	113955
MW0106121	carmabin A	Amino acid and Its metabolites	Small Peptide	C40H57N5O6	3	-	44121.1
MW0150808	His-Ala-Arg-Glu	Amino acid and Its metabolites	Small Peptide	C20H33N9O7	3	-	113221
MW0152271	Leu-Asp-Tyr-Arg-Glu	Amino acid and Its metabolites	Small Peptide	C30H46N8O11	3	-	173337
MW0155263	Phe-Leu-Val-Met-Met	Amino acid and Its metabolites	Small Peptide	C30H49N5O6S2	3	-	14397.9
MW0145796	Asn-Ile-Phe-Lys	Amino acid and Its metabolites	Small Peptide	C25H40N6O6	3	-	120292
MW0150856	His-Asn-Leu-Glu	Amino acid and Its metabolites	Small Peptide	C21H33N7O8	3	-	78160.2
MW0159212	Val-Tyr-Gln-His-Val	Amino acid and Its metabolites	Small Peptide	C30H44N8O8	3	-	38648.9
MW0155873	Pro-Gly-Val	Amino acid and Its metabolites	Small Peptide	C12H21N3O4	3	-	270858
MW0156897	Ser-Pro-Pro-Ser-Ala	Amino acid and Its metabolites	Small Peptide	C19H31N5O8	3	-	62727.5
MW0109092	Phe-Arg-Phe	Amino acid and Its metabolites	Small Peptide	C24H32N6O4	3	-	2556.41
MW0146315	Asp-Val-Asn-His-Phe	Amino acid and Its metabolites	Small Peptide	C28H38N8O9	3	-	364146
MW0155073	Phe-Ala-Asp-Lys	Amino acid and Its metabolites	Small Peptide	C22H33N5O7	3	-	3929.72
MW0155159	Phe-Gln-Gln	Amino acid and Its metabolites	Small Peptide	C19H27N5O6	3	-	161988
MW0159128	Val-Phe-Pro-Phe-Gln	Amino acid and Its metabolites	Small Peptide	C33H44N6O7	3	-	11214.3
MW0158537	Tyr-Lys-Gln	Amino acid and Its metabolites	Small Peptide	C20H31N5O6	3	-	170939
MW0150880	His-Asp-Tyr-Lys	Amino acid and Its metabolites	Small Peptide	C25H35N7O8	3	-	388500
MW0151404	Ile-Gln-Ser-Glu	Amino acid and Its metabolites	Small Peptide	C19H33N5O9	3	-	177759
MW0159233	Val-Val-Asn-Trp-Asp	Amino acid and Its metabolites	Small Peptide	C29H41N7O9	3	-	346050
MW0156973	Ser-Val-Gln-Glu	Amino acid and Its metabolites	Small Peptide	C18H31N5O9	3	-	5180.16
MW0144454	Ala-Ala-Gln-Asn-Leu	Amino acid and Its metabolites	Small Peptide	C21H37N7O8	3	-	57190.8
MW0108828	N-methyl Leukotriene C4	Amino acid and Its metabolites	Amino acid derivatives	C31H49N3O9S	3	-	188797
MW0155222	Phe-Ile-Asp-Leu-Asn	Amino acid and Its metabolites	Small Peptide	C29H44N6O9	3	-	74554.9
MW0015480	(Z)-7-[(2R)-3-hydroxy-2-[(E,4R)-4-hydroxy-4-(1-propylcyclobutyl)but-1-enyl]-5-oxocyclopentyl]hept-5-enoic acid	FA	Oxidized lipids	C23H36O5	3	-	4826.86
MW0159192	Val-Thr-Tyr-Asp-Met	Amino acid and Its metabolites	Small Peptide	C27H41N5O10S	3	-	80944.1
MW0149995	Glu-Glu-Lys-Ser-Ala	Amino acid and Its metabolites	Small Peptide	C22H38N6O11	3	-	37188.8
MW0155855	Pro-Glu-Ile	Amino acid and Its metabolites	Small Peptide	C16H27N3O6	3	-	7343.54
MW0155831	Pro-Gln-Gln-Asp-Glu	Amino acid and Its metabolites	Small Peptide	C24H37N7O12	3	-	33077
MW0156885	Ser-Pro-Ala-Ile-Asn	Amino acid and Its metabolites	Small Peptide	C21H36N6O8	3	-	671209
MW0158142	Trp-Glu-Gln	Amino acid and Its metabolites	Small Peptide	C21H27N5O7	3	-	40058.6
MW0159040	Val-Ile-Ile	Amino acid and Its metabolites	Small Peptide	C17H33N3O4	3	-	164154
MW0151607	Ile-Thr-Tyr-Asp	Amino acid and Its metabolites	Small Peptide	C23H34N4O9	3	-	344786
MW0144656	Ala-Lys-Asn-Glu	Amino acid and Its metabolites	Small Peptide	C18H32N6O8	3	-	205461
MW0155102	Phe-Asn-Asn	Amino acid and Its metabolites	Small Peptide	C17H23N5O6	3	-	3934.91
MW0163405	(2S)-6-[acetyl(hydroxy)amino]-2-azaniumylhexanoate	Others	Others	C8H16N2O4	3	-	17163.3
MW0149781	Gln-Phe-Leu	Amino acid and Its metabolites	Small Peptide	C20H30N4O5	3	-	25864.6
MW0156980	Ser-Val-Leu	Amino acid and Its metabolites	Small Peptide	C14H27N3O5	3	-	33267.8
MW0160417	nitroso (2S)-2-amino-4-sulfanylbutanoate	Aldehyde,Ketones,Esters	Esters	C4H8N2O3S	3	-	106.33
MW0156738	Ser-Glu-Lys-Ile-Asp	Amino acid and Its metabolites	Small Peptide	C24H42N6O11	3	-	99495.5
MW0156893	Ser-Pro-Ile	Amino acid and Its metabolites	Small Peptide	C14H25N3O5	3	-	266084
MW0125001	Methiothepin	Heterocyclic compounds	Heterocyclic compounds	C20H24N2S2	3	-	20600.2
MW0151597	Ile-Thr-His-Asp	Amino acid and Its metabolites	Small Peptide	C20H32N6O8	3	-	171429
MW0163451	(S)-2-Amino-6-oxohexanoate	Aldehyde,Ketones,Esters	Esters	C6H11NO3	3	-	7491.72
MW0150527	Gly-Val-Ala-Asp-Val	Amino acid and Its metabolites	Small Peptide	C19H33N5O8	3	-	534787
MW0152888	Lys-Asn-Leu-Tyr-Thr	Amino acid and Its metabolites	Small Peptide	C29H47N7O9	3	-	10954.3
MW0152909	Lys-Asp-Pro-Ala-Asp	Amino acid and Its metabolites	Small Peptide	C22H36N6O10	3	-	73.1
MW0157732	Thr-Lys-Met-Val-Glu	Amino acid and Its metabolites	Small Peptide	C25H46N6O9S	3	-	51930.9
MW0052438	DL-alpha-Tocopherol	Alcohol and amines	Alcohols	C29H50O2	3	-	17437.8
MW0114797	Malyngamide K	Alcohol and amines	Amines	C24H38ClNO3	3	-	9109.33
MW0158353	Tyr-Ala-Glu-Leu-Arg	Amino acid and Its metabolites	Small Peptide	C29H46N8O9	3	-	22456.3
MW0144569	Ala-Glu-Phe-His-Phe	Amino acid and Its metabolites	Small Peptide	C32H39N7O8	3	-	310731
MW0107267	His-Met-Arg	Amino acid and Its metabolites	Small Peptide	C17H30N8O4S1	3	-	69275.2
MW0149732	Gln-Leu-Ala-Pro-Ala	Amino acid and Its metabolites	Small Peptide	C22H38N6O7	3	-	78372.3
MW0155973	Pro-Pro-Asp-Gln-Gln	Amino acid and Its metabolites	Small Peptide	C24H37N7O10	3	-	68394.8
MW0145834	Asn-Lys-Phe	Amino acid and Its metabolites	Small Peptide	C19H29N5O5	3	-	82994.8
MW0107711	Leu-Asp-Gln	Amino acid and Its metabolites	Small Peptide	C15H26N4O7	3	-	161812
MW0151655	Ile-Val-Phe	Amino acid and Its metabolites	Small Peptide	C20H31N3O4	3	-	56306.9
MW0152493	Leu-Ser-Leu-Glu-Glu	Amino acid and Its metabolites	Small Peptide	C25H43N5O11	3	-	203255
MW0150961	His-His-Ser-Lys-His	Amino acid and Its metabolites	Small Peptide	C27H40N12O7	3	-	181333
MW0155387	Phe-Tyr-Leu-Leu-Tyr	Amino acid and Its metabolites	Small Peptide	C39H51N5O8	3	-	255719
MW0156668	Ser-Asn-Thr-Arg	Amino acid and Its metabolites	Small Peptide	C17H32N8O8	3	-	215026
MW0105651	Arg-Asp-Arg	Amino acid and Its metabolites	Small Peptide	C16H31N9O6	3	-	2120.34
MW0153566	Met-His-His	Amino acid and Its metabolites	Small Peptide	C17H25N7O4S1	3	-	86900.8
MW0144461	Ala-Ala-Pro-Ala-Ala	Amino acid and Its metabolites	Small Peptide	C17H29N5O6	3	-	25454.5
MW0106493	2,6-Diamino-5-hydroxyhexanoic acid	Amino acid and Its metabolites	Amino acid derivatives	C6H14N2O3	3	-	16918.4
MW0146085	Asp-Gln-Met	Amino acid and Its metabolites	Small Peptide	C14H24N4O7S1	3	-	27952.8
MW0152356	Leu-His-Gly-Phe-His	Amino acid and Its metabolites	Small Peptide	C29H39N9O6	3	-	1.2849e+06
MW0113881	methyl 2,2-dimethyl-4,6-dioxo-5-[(E)-N-prop-2-enoxy-C-propylcarbonimidoyl]cyclohexane-1-carboxylate	Aldehyde,Ketones,Esters	Esters	C17H25NO5	3	-	4908.53
MW0152867	Lys-Arg-His-Asp	Amino acid and Its metabolites	Small Peptide	C22H38N10O7	3	-	418958
MW0125469	1-[3-(Trifluoromethyl)phenyl]piperazine	Heterocyclic compounds	Heterocyclic compounds	C11H13F3N2	3	-	35287.1
MW0054272	2alpha,3beta,12alpha,21,24(R),25-Hexahydroxylanost-8-ene	Alcohol and amines	Alcohols	C30H52O6	3	-	3930.77
MW0158578	Tyr-Phe-Thr-Lys	Amino acid and Its metabolites	Small Peptide	C28H39N5O7	3	-	676732
MW0155386	Phe-Tyr-Leu-Glu	Amino acid and Its metabolites	Small Peptide	C29H38N4O8	3	-	136438
MW0014259	3-Oxooctadecanoic acid	Organic acid and Its derivatives	Organic acid and Its derivatives	C18H34O3	3	-	44080.3
MW0106914	Glu-Lys-Arg	Amino acid and Its metabolites	Small Peptide	C17H33N7O6	3	-	99765.7
MW0145307	Arg-Asp-Val-Glu	Amino acid and Its metabolites	Small Peptide	C20H35N7O9	3	-	46238.8
MW0062176	Prieuranin acetate	Terpenoids	Triterpene	C40H52O17	3	-	23706.5
MW0155764	Pro-Ala-Gly	Amino acid and Its metabolites	Small Peptide	C10H17N3O4	3	-	349180
MW0107719	Leu Glu	Amino acid and Its metabolites	Small Peptide	C11H22N2O6	3	-	3558.97
MW0152266	Leu-Asp-Leu	Amino acid and Its metabolites	Small Peptide	C16H29N3O6	3	-	196912
MW0145459	Arg-Phe-Asn-Ala-His	Amino acid and Its metabolites	Small Peptide	C28H41N11O7	3	-	5283.57
MW0152549	Leu-Tyr-Ser-Lys-Ser	Amino acid and Its metabolites	Small Peptide	C27H44N6O9	3	-	81987.1
MW0157836	Thr-Tyr-Asp-Gly-Phe	Amino acid and Its metabolites	Small Peptide	C28H35N5O10	3	-	5014.27
MW0150401	Gly-Leu-Asp-Val-Trp	Amino acid and Its metabolites	Small Peptide	C28H40N6O8	3	-	84969.1
MW0150826	His-Ala-Ser-Leu-Asp	Amino acid and Its metabolites	Small Peptide	C22H35N7O9	3	-	570032
MW0150091	Glu-Met-Leu-Val-Ala	Amino acid and Its metabolites	Small Peptide	C24H43N5O8S	3	-	392317
MW0156640	Ser-Arg-Glu-Val-Ser	Amino acid and Its metabolites	Small Peptide	C22H40N8O10	3	-	109734
MW0150073	Glu-Lys-His	Amino acid and Its metabolites	Small Peptide	C17H28N6O6	3	-	86525.4
MW0168293	Isoleucylthreonine	Amino acid and Its metabolites	Small Peptide	C10H20N2O4	3	-	177247
MW0145904	Asn-Thr-His	Amino acid and Its metabolites	Small Peptide	C14H22N6O6	3	-	9983.29
MW0143472	5-CHOLESTAN-3-OL-6-ONE	Hormones and hormone related compounds	Hormones and hormone related compounds	C27H46O2	3	-	5.59802e+06
MW0159170	Val-Thr-Ala-Asp-Lys	Amino acid and Its metabolites	Small Peptide	C22H40N6O9	3	-	543802
MW0155398	Phe-Tyr-Val-Lys	Amino acid and Its metabolites	Small Peptide	C29H41N5O6	3	-	120133
MW0155909	Pro-Leu-Glu	Amino acid and Its metabolites	Small Peptide	C16H27N3O6	3	-	129552
MW0155905	Pro-Ile-Val	Amino acid and Its metabolites	Small Peptide	C16H29N3O4	3	-	17356.3
MW0152474	Leu-Pro-Trp	Amino acid and Its metabolites	Small Peptide	C22H30N4O4	3	-	181718
MW0158453	Tyr-Glu-Asp-Tyr-Val	Amino acid and Its metabolites	Small Peptide	C32H41N5O12	3	-	95923.8
MW0152344	Leu-Gly-His-Phe-Met	Amino acid and Its metabolites	Small Peptide	C28H41N7O6S	3	-	139854
MW0155773	Pro-Ala-Val-Asp-Glu	Amino acid and Its metabolites	Small Peptide	C22H35N5O10	3	-	5596.31
MW0149927	Glu-Asn-Gln-Glu	Amino acid and Its metabolites	Small Peptide	C19H30N6O11	3	-	22301.1
MW0149869	Gln-Val-Thr-Lys	Amino acid and Its metabolites	Small Peptide	C20H38N6O7	3	-	41634.3
MW0158572	Tyr-Phe-Leu	Amino acid and Its metabolites	Small Peptide	C24H31N3O5	3	-	59217.3
MW0159061	Val-Leu-Glu-Ser-Phe	Amino acid and Its metabolites	Small Peptide	C28H43N5O9	3	-	179693
MW0157826	Thr-Trp-Met	Amino acid and Its metabolites	Small Peptide	C20H28N4O5S1	3	-	1.63921e+06
MW0144811	Ala-Val-Val	Amino acid and Its metabolites	Small Peptide	C13H25N3O4	3	-	50299.8
MW0152941	Lys-Gln-Phe	Amino acid and Its metabolites	Small Peptide	C20H31N5O5	3	-	88857.3
MW0149846	Gln-Tyr-Thr-Lys	Amino acid and Its metabolites	Small Peptide	C24H38N6O8	3	-	4702.16
MW0157759	Thr-Phe-Glu-Glu-Asp	Amino acid and Its metabolites	Small Peptide	C27H37N5O13	3	-	31563.5
MW0143860	6-Methyl-3-[[methyl-[2-[methyl-[(1-phenylindol-3-yl)methyl]amino]ethyl]amino]methyl]chromen-4-one	Aldehyde,Ketones,Esters	Ketones	C30H31N3O2	3	-	65047.6
MW0155157	Phe-Gln-Asp	Amino acid and Its metabolites	Small Peptide	C18H24N4O7	3	-	175148
MW0158372	Tyr-Arg-Gln-Arg	Amino acid and Its metabolites	Small Peptide	C26H43N11O7	3	-	22545.1
MW0149609	Gln-Ala-Gln-Ile-Glu	Amino acid and Its metabolites	Small Peptide	C24H41N7O10	3	-	302051
MW0151329	Ile-Arg-His-Asp	Amino acid and Its metabolites	Small Peptide	C22H37N9O7	3	-	140903
MW0155153	Phe-Gln-Ala	Amino acid and Its metabolites	Small Peptide	C17H24N4O5	3	-	50919.6
MW0157545	Thr-Arg-Gln-Glu	Amino acid and Its metabolites	Small Peptide	C20H36N8O9	3	-	106368
MW0155848	Pro-Glu-Gln	Amino acid and Its metabolites	Small Peptide	C15H24N4O7	3	-	47981.8
MW0150124	Glu-Pro-Ile	Amino acid and Its metabolites	Small Peptide	C16H27N3O6	3	-	25278.5
MW0150183	Glu-Tyr-Arg-Asp	Amino acid and Its metabolites	Small Peptide	C24H35N7O10	3	-	137845
MW0150931	His-Glu-Tyr-Lys	Amino acid and Its metabolites	Small Peptide	C26H37N7O8	3	-	210877
MW0156965	Ser-Tyr-Tyr-Gln-Ser	Amino acid and Its metabolites	Small Peptide	C29H38N6O11	3	-	47157.8
MW0158567	Tyr-Phe-Glu-Lys	Amino acid and Its metabolites	Small Peptide	C29H39N5O8	3	-	29292
MW0168295	Prolyltryptophan	Amino acid and Its metabolites	Small Peptide	C16H19N3O3	3	-	80655.1
MW0152546	Leu-Tyr-Phe	Amino acid and Its metabolites	Small Peptide	C24H31N3O5	3	-	578485
MW0147984	Cys-Arg-Phe	Amino acid and Its metabolites	Small Peptide	C18H28N6O4S1	3	-	13185.2
MW0013219	20-Dihydrodydrogesterone	Aldehyde,Ketones,Esters	Ketones	C23H34	3	-	3858.43
MW0157690	Thr-Ile-Pro-Ile-Thr	Amino acid and Its metabolites	Small Peptide	C25H45N5O8	3	-	36612
MW0153603	Met-Lys-Asn-His-Leu	Amino acid and Its metabolites	Small Peptide	C27H47N9O7S	3	-	162946
MW0141239	11(12)-EET-d11	FA	Others	C20H21D11O3	3	-	2733.71
MW0149833	Gln-Trp-Trp	Amino acid and Its metabolites	Small Peptide	C27H30N6O5	3	-	121578
MW0158392	Tyr-Asn-Gln-Asp	Amino acid and Its metabolites	Small Peptide	C22H30N6O10	3	-	5611.46
MW0110059	Trp-Gln-Lys	Amino acid and Its metabolites	Small Peptide	C22H32N6O5	3	-	12743.9
MW0158585	Tyr-Pro-Gln	Amino acid and Its metabolites	Small Peptide	C19H26N4O6	3	-	159752
MW0155884	Pro-His-Phe-Asp-Lys	Amino acid and Its metabolites	Small Peptide	C30H42N8O8	3	-	10777.6
MW0158198	Trp-Lys-His	Amino acid and Its metabolites	Small Peptide	C23H31N7O4	3	-	322718
MW0157791	Thr-Pro-Trp	Amino acid and Its metabolites	Small Peptide	C20H26N4O5	3	-	355055
MW0158132	Trp-Gln-His	Amino acid and Its metabolites	Small Peptide	C22H27N7O5	3	-	7235.27
MW0156042	Pro-Val-Ala-Glu-Val	Amino acid and Its metabolites	Small Peptide	C23H39N5O8	3	-	78813
MW0014120	3-Hydroxysintaxanthin	Aldehyde,Ketones,Esters	Ketones	C31H42O2	3	-	1950.74
MW0150965	His-His-Val-Ala-Tyr	Amino acid and Its metabolites	Small Peptide	C29H39N9O7	3	-	277732
MW0147976	Cys-Ala-Pro-Pro-Thr	Amino acid and Its metabolites	Small Peptide	C20H33N5O7S	3	-	187796
MW0114944	N-Acetyl-b-glucosaminylamine	Alcohol and amines	Amines	C8H16N2O5	3	-	23470.9
MW0151360	Ile-Asp-Ala-Ser-Lys	Amino acid and Its metabolites	Small Peptide	C22H40N6O9	3	-	146407
MW0126800	Thioridazine 5-Sulfoxide	Heterocyclic compounds	Heterocyclic compounds	C21H26N2OS2	3	-	8117.17
MW0108732	N-Pentadecylcyclohexanecarboxamide	Alcohol and amines	Amines	C22H43NO	3	-	49242.2
MW0158486	Tyr-His-Met	Amino acid and Its metabolites	Small Peptide	C20H27N5O5S1	3	-	18521.1
MW0150475	Gly-Pro-Val	Amino acid and Its metabolites	Small Peptide	C12H21N3O4	3	-	914329
MW0155362	Phe-Thr-Tyr	Amino acid and Its metabolites	Small Peptide	C22H27N3O6	3	-	197761
MW0149915	Glu-Arg-His-Asp	Amino acid and Its metabolites	Small Peptide	C21H33N9O9	3	-	1438.66
MW0153187	Lys-Tyr-Tyr	Amino acid and Its metabolites	Small Peptide	C24H32N4O6	3	-	614631
MW0149861	Gln-Val-Ile-Asp	Amino acid and Its metabolites	Small Peptide	C20H35N5O8	3	-	214824
MW0153028	Lys-Leu-Asn-His-Gln	Amino acid and Its metabolites	Small Peptide	C27H46N10O8	3	-	24174
MW0157621	Thr-Glu-Arg-Glu	Amino acid and Its metabolites	Small Peptide	C20H35N7O10	3	-	48327.2
MW0152444	Leu-Phe-Ala-Glu	Amino acid and Its metabolites	Small Peptide	C23H34N4O7	3	-	13800.2
MW0159187	Val-Thr-Pro-Tyr-Met	Amino acid and Its metabolites	Small Peptide	C28H43N5O8S	3	-	1.96e+06
MW0155857	Pro-Glu-Leu-Ala-Lys	Amino acid and Its metabolites	Small Peptide	C25H44N6O8	3	-	718409
MW0145320	Arg-Gln-Asn	Amino acid and Its metabolites	Small Peptide	C15H28N8O6	3	-	5294.86
MW0156968	Ser-Val-Arg-Glu	Amino acid and Its metabolites	Small Peptide	C19H35N7O8	3	-	107556
MW0109857	Thr-Asn-Arg	Amino acid and Its metabolites	Small Peptide	C14H27N7O6	3	-	36354.3
MW0145699	Asn-Asp-Glu-Arg	Amino acid and Its metabolites	Small Peptide	C19H32N8O10	3	-	201418
MW0160269	Nomega-hydroxyarginine	Organic acid and Its derivatives	Organic acid and Its derivatives	C6H14N4O3	3	-	18971.5
MW0158541	Tyr-Lys-His	Amino acid and Its metabolites	Small Peptide	C21H30N6O5	3	-	49998
MW0124987	JWH 200 4-hydroxyindole metabolite	Aldehyde,Ketones,Esters	Ketones	C25H24N2O3	3	-	484485
MW0141333	12-Ethyl-8-isobutyl-3-vinylbacteriochlorophyllide d	Tryptamines,Cholines,Pigments	Pigments	C36H38MgN4O3	3	-	170072
MW0156056	Pro-Val-Tyr	Amino acid and Its metabolites	Small Peptide	C19H27N3O5	3	-	3548.56
MW0158577	Tyr-Phe-Thr	Amino acid and Its metabolites	Small Peptide	C22H27N3O6	3	-	222688
MW0145757	Asn-Gly-Pro-Val-Glu	Amino acid and Its metabolites	Small Peptide	C21H34N6O9	3	-	438155
MW0145855	Asn-Phe-Gly	Amino acid and Its metabolites	Small Peptide	C15H20N4O5	3	-	42864.6
MW0150288	Gly-Ala-Glu-Ala-Leu	Amino acid and Its metabolites	Small Peptide	C19H33N5O8	3	-	272181
MW0157776	Thr-Pro-Asn	Amino acid and Its metabolites	Small Peptide	C13H22N4O6	3	-	126697
MW0153138	Lys-Ser-Thr-Leu-Thr	Amino acid and Its metabolites	Small Peptide	C23H44N6O9	3	-	11661.4
MW0159039	Val-Ile-Gly	Amino acid and Its metabolites	Small Peptide	C13H25N3O4	3	-	63558
MW0156043	Pro-Val-Asn	Amino acid and Its metabolites	Small Peptide	C14H24N4O5	3	-	44883.2
MW0150944	His-Gly-Phe-His-Val	Amino acid and Its metabolites	Small Peptide	C28H37N9O6	3	-	106295
MW0156053	Pro-Val-Phe	Amino acid and Its metabolites	Small Peptide	C19H27N3O4	3	-	48299.8
MW0157601	Thr-Cys-Tyr-Thr-Tyr	Amino acid and Its metabolites	Small Peptide	C29H39N5O10S	3	-	3838.1
MW0155907	Pro-Leu-Asp	Amino acid and Its metabolites	Small Peptide	C15H25N3O6	3	-	33682.1
MW0120902	5-(N,N-Hexamethylene)amiloride	Heterocyclic compounds	Heterocyclic compounds	C12H18ClN7O	3	-	43788.8
MW0152468	Leu-Pro-Glu-Phe-Tyr	Amino acid and Its metabolites	Small Peptide	C34H45N5O9	3	-	73718.6
MW0145226	Arachidonoyl m-Nitroaniline	Benzene and substituted derivatives	Benzene and substituted derivatives	C26H36N2O3	3	-	84220.6
MW0152914	Lys-Asp-Trp-Ser-Phe	Amino acid and Its metabolites	Small Peptide	C33H43N7O9	3	-	144248
MW0109382	Prolyl-Asparagine	Amino acid and Its metabolites	polypeptide	C9H15N3O4	3	-	115848
MW0158580	Tyr-Phe-Val	Amino acid and Its metabolites	Small Peptide	C23H29N3O5	3	-	43442.4
MW0120713	4-Quinolone-3-Carboxamide Furan CB2 Agonist	Alcohol and amines	Amines	C30H36N2O4	3	-	4.17529e+06
MW0060367	PE-NMe2(18:1(9Z)/18:2(9Z,12Z))	GP	PE	C43H80NO8P	3	-	35624.4
MW0153037	Lys-Leu-Gly-Gln-Ser	Amino acid and Its metabolites	Small Peptide	C22H41N7O8	3	-	7750.29
MW0150989	His-Leu-Glu	Amino acid and Its metabolites	Small Peptide	C17H27N5O6	3	-	186005
MW0157548	Thr-Arg-Gly	Amino acid and Its metabolites	Small Peptide	C12H24N6O5	3	-	168908
MW0145338	Arg-Glu-Ala-Asp-Ile	Amino acid and Its metabolites	Small Peptide	C24H42N8O10	3	-	127054
MW0156782	Ser-His-Thr-Arg	Amino acid and Its metabolites	Small Peptide	C19H33N9O7	3	-	122892
MW0155971	Pro-Pro-Asn	Amino acid and Its metabolites	Small Peptide	C14H22N4O5	3	-	61826.1
MW0150831	His-Ala-Val-Asp	Amino acid and Its metabolites	Small Peptide	C18H28N6O7	3	-	90128.6
MW0150310	Gly-Arg-Val	Amino acid and Its metabolites	Small Peptide	C13H26N6O4	3	-	19594.4
MW0107650	Allysine	Amino acid and Its metabolites	Amino acids	C6H11NO3	3	-	1986.74
MW0015132	7',8'-Dihydro-8'-hydroxyreticulataxanthin	Aldehyde,Ketones,Esters	Ketones	C33H46O3	3	-	4741.91
MW0145569	Arg-Val-Phe	Amino acid and Its metabolites	Small Peptide	C20H32N6O4	3	-	13993.1
MW0156129	Prostaglandin F2 Ethanolamide-d4	Hormones and hormone related compounds	Hormones and hormone related compounds	C22H35D4NO5	3	-	4502.22
MW0150329	Gly-Asp-Phe	Amino acid and Its metabolites	Small Peptide	C15H19N3O6	3	-	41135.8
MW0144757	Ala-Thr-Val-Glu	Amino acid and Its metabolites	Small Peptide	C17H30N4O8	3	-	147589
MW0159240	Val-Val-His-Ala-Glu	Amino acid and Its metabolites	Small Peptide	C24H39N7O8	3	-	146321
MW0155908	Pro-Leu-Cys	Amino acid and Its metabolites	Small Peptide	C14H25N3O4S1	3	-	31632.8
MW0149665	Gln-Gln-Gln-Glu-Gln	Amino acid and Its metabolites	Small Peptide	C25H41N9O12	3	-	252786
MW0109137	Phe-Trp-Ala	Amino acid and Its metabolites	Small Peptide	C23H26N4O4	3	-	48506.3
MW0151648	Ile-Val-Ile-Phe-Asn	Amino acid and Its metabolites	Small Peptide	C30H48N6O7	3	-	486990
MW0152368	Leu-Ile-Asn	Amino acid and Its metabolites	Small Peptide	C16H30N4O5	3	-	106386
MW0150078	Glu-Lys-Leu-Thr-His	Amino acid and Its metabolites	Small Peptide	C27H46N8O9	3	-	54531.6
MW0150397	Gly-Leu-Arg-Asn-Gln	Amino acid and Its metabolites	Small Peptide	C23H42N10O8	3	-	114616
MW0155253	Phe-Leu-Leu-Val-Phe	Amino acid and Its metabolites	Small Peptide	C35H51N5O6	3	-	27189
MW0155772	Pro-Ala-Val	Amino acid and Its metabolites	Small Peptide	C13H23N3O4	3	-	38113.3
MW0157669	Thr-His-Thr	Amino acid and Its metabolites	Small Peptide	C14H23N5O6	3	-	147603
MW0155919	Pro-Leu-Val	Amino acid and Its metabolites	Small Peptide	C16H29N3O4	3	-	93511.9
MW0109313	Pro-Glu-Lys	Amino acid and Its metabolites	Small Peptide	C16H28N4O6	3	-	671992
MW0149703	Gln-His-Leu-Phe-Gly	Amino acid and Its metabolites	Small Peptide	C28H40N8O7	3	-	69177.6
MW0149905	Glu-Ala-Phe-Arg-Val	Amino acid and Its metabolites	Small Peptide	C28H44N8O8	3	-	61993.8
MW0149998	Glu-Glu-Phe-Leu-Val	Amino acid and Its metabolites	Small Peptide	C30H45N5O10	3	-	53111.7
MW0146080	Asp-Gln-Gln-Ala-Glu	Amino acid and Its metabolites	Small Peptide	C22H35N7O12	3	-	117031
MW0151134	His-Tyr-Phe	Amino acid and Its metabolites	Small Peptide	C24H27N5O5	3	-	137336
MW0151562	Ile-Pro-Ser	Amino acid and Its metabolites	Small Peptide	C14H25N3O5	3	-	106304
MW0126895	(±)-Tryptophan	Amino acid and Its metabolites	Amino acids	C11H12N2O2	3	-	39645.4
MW0155952	Pro-Phe-Ala	Amino acid and Its metabolites	Small Peptide	C17H23N3O4	3	-	24813.7
MW0151466	Ile-Ile-Asn	Amino acid and Its metabolites	Small Peptide	C16H30N4O5	3	-	55252.1
MW0152516	Leu-Thr-Phe-Gln-Met	Amino acid and Its metabolites	Small Peptide	C29H46N6O8S	3	-	425247
MW0150513	Gly-Tyr-Asp	Amino acid and Its metabolites	Small Peptide	C15H19N3O7	3	-	20743.3
MW0156940	Ser-Trp-Asp-Pro-Phe	Amino acid and Its metabolites	Small Peptide	C32H38N6O9	3	-	71239.1
MW0137833	Cyanolide A	Heterocyclic compounds	Heterocyclic compounds	C42H72O16	3	-	38808.1
MW0153636	Met-Phe-Thr	Amino acid and Its metabolites	Small Peptide	C18H27N3O5S1	3	-	6509.41
MW0155306	Phe-Phe-Thr	Amino acid and Its metabolites	Small Peptide	C22H27N3O5	3	-	153411
MW0145884	Asn-Ser-Glu-Asp-Thr	Amino acid and Its metabolites	Small Peptide	C20H32N6O13	3	-	194202
MW0011927	1,2-Distearoyl-sn-glycero-3-phosphocholine	GP	PC	C44H88NO8P	3	-	31779.4
MW0151009	His-Lys-Gln-Lys	Amino acid and Its metabolites	Small Peptide	C23H41N9O6	3	-	3216.2
MW0106728	(2S)-2-[2-[(5R,6R,7S,9S,11R,16R,18S,19S)-19-acetamido-6-[(3S)-3,4-dicarboxybutanoyl]oxy-11,16,18-trihydroxy-5,9-dimethylicosan-7-yl]oxy-2-oxoethyl]butanedioic acid	Organic acid and Its derivatives	Organic acid and Its derivatives	C36H61NO16	3	-	167006
MW0151567	Ile-Ser-Ala	Amino acid and Its metabolites	Small Peptide	C12H23N3O5	3	-	248022
MW0144712	Ala-Pro-Gly	Amino acid and Its metabolites	Small Peptide	C10H17N3O4	3	-	26784.5
MW0149996	Glu-Glu-Met-Ile-Ala	Amino acid and Its metabolites	Small Peptide	C24H41N5O10S	3	-	68019.4
MW0126421	RCS-4 3-Methoxy isomer	Aldehyde,Ketones,Esters	Ketones	C21H23NO2	3	-	73847.6
MW0152336	Leu-Gly-Ala-Pro-Gly	Amino acid and Its metabolites	Small Peptide	C18H31N5O6	3	-	36334.3
MW0152278	Leu-Cys-Ile	Amino acid and Its metabolites	Small Peptide	C15H29N3O4S1	3	-	31985.8
MW0152504	Leu-Ser-Tyr	Amino acid and Its metabolites	Small Peptide	C18H27N3O6	3	-	125885
MW0156021	Pro-Trp-Val	Amino acid and Its metabolites	Small Peptide	C21H28N4O4	3	-	186404
MW0106255	Cys-Glu-Lys	Amino acid and Its metabolites	Small Peptide	C14H26N4O6S1	3	-	3370.15
MW0153186	Lys-Tyr-Thr-Ser-Ser	Amino acid and Its metabolites	Small Peptide	C25H40N6O10	3	-	257944
MW0145409	Arg-Leu-Asn-Arg	Amino acid and Its metabolites	Small Peptide	C22H43N11O6	3	-	24774.7
MW0156759	Ser-Gly-Pro-Glu-Arg	Amino acid and Its metabolites	Small Peptide	C21H36N8O9	3	-	690953
MW0146280	Asp-Thr-Tyr-Ala-Val	Amino acid and Its metabolites	Small Peptide	C25H37N5O10	3	-	1.30809e+06
MW0145258	Arg-Arg-Asn	Amino acid and Its metabolites	Small Peptide	C16H32N10O5	3	-	130400
MW0145371	Arg-His-Gln	Amino acid and Its metabolites	Small Peptide	C17H29N9O5	3	-	1.04524e+06
MW0156743	Ser-Glu-Ser-Asp-Ile	Amino acid and Its metabolites	Small Peptide	C21H35N5O12	3	-	36341.1
MW0150122	Glu-Pro-Gly-Tyr-Ser	Amino acid and Its metabolites	Small Peptide	C24H33N5O10	3	-	1556.23
MW0156647	Ser-Arg-Lys-Glu-Ser	Amino acid and Its metabolites	Small Peptide	C23H43N9O10	3	-	255717
MW0151145	His-Val-Gln-Arg	Amino acid and Its metabolites	Small Peptide	C22H38N10O6	3	-	198576
MW0154479	N-hydroxyl-tryptamine	Tryptamines,Cholines,Pigments	Tryptamines	C10H12N2O	3	-	12810.8
MW0145340	Arg-Glu-Arg-Val-Tyr	Amino acid and Its metabolites	Small Peptide	C31H51N11O9	3	-	153748
MW0156803	Ser-Ile-Phe-Glu	Amino acid and Its metabolites	Small Peptide	C23H34N4O8	3	-	13667.2
MW0159232	Val-Val-Asn	Amino acid and Its metabolites	Small Peptide	C14H26N4O5	3	-	453765
MW0153527	Met-Cys-Tyr	Amino acid and Its metabolites	Small Peptide	C17H25N3O5S2	3	-	8278.91
MW0110049	Trp-Ala-Arg	Amino acid and Its metabolites	Small Peptide	C20H29N7O4	3	-	119837
MW0159227	Val-Tyr-Ser-Lys	Amino acid and Its metabolites	Small Peptide	C23H37N5O7	3	-	32882.4
MW0155176	Phe-Glu-Glu-Phe-Leu	Amino acid and Its metabolites	Small Peptide	C34H45N5O10	3	-	433564
MW0157666	Thr-His-Leu-Val-Asp	Amino acid and Its metabolites	Small Peptide	C25H41N7O9	3	-	379896
MW0159230	Val-Tyr-Tyr	Amino acid and Its metabolites	Small Peptide	C23H29N3O6	3	-	85438.9
MW0144789	Ala-Val-Asn	Amino acid and Its metabolites	Small Peptide	C12H22N4O5	3	-	94875.2
MW0146210	Asp-Met-Leu-Asp-Leu	Amino acid and Its metabolites	Small Peptide	C25H43N5O10S	3	-	159841
MW0159015	Val-Gly-Val	Amino acid and Its metabolites	Small Peptide	C12H23N3O4	3	-	123448
MW0146021	Asp-Arg-Gln-Arg	Amino acid and Its metabolites	Small Peptide	C21H39N11O8	3	-	28546.7
MW0153176	Lys-Tyr-Gln-Glu-Ala	Amino acid and Its metabolites	Small Peptide	C28H43N7O10	3	-	81713
MW0155234	Phe-Ile-Phe-Met-Gly	Amino acid and Its metabolites	Small Peptide	C31H43N5O6S	3	-	77995.9
MW0158230	Trp-Pro-Leu	Amino acid and Its metabolites	Small Peptide	C22H30N4O4	3	-	350372
MW0155999	Pro-Thr-Asn	Amino acid and Its metabolites	Small Peptide	C13H22N4O6	3	-	154963
MW0155394	Phe-Tyr-Thr	Amino acid and Its metabolites	Small Peptide	C22H27N3O6	3	-	234958
MW0155978	Pro-Pro-Ile	Amino acid and Its metabolites	Small Peptide	C16H27N3O4	3	-	103876
MW0151420	Ile-Glu-Leu-Lys	Amino acid and Its metabolites	Small Peptide	C23H43N5O7	3	-	29497.7
MW0145576	Arg-Val-Tyr-Phe-Phe	Amino acid and Its metabolites	Small Peptide	C38H50N8O7	3	-	176941
MW0105854	Asp-Glu-Arg	Amino acid and Its metabolites	Small Peptide	C15H26N6O8	3	-	23557.1
MW0155189	Phe-Glu-Thr	Amino acid and Its metabolites	Small Peptide	C18H25N3O7	3	-	46511.9
MW0146817	Boc-Pro-DVal(NMe)-Val-OMe	Others	Others	C22H39N3O6	3	-	12291.6
MW0149931	Glu-Asn-Ile-Ile-Asp	Amino acid and Its metabolites	Small Peptide	C25H42N6O11	3	-	799453
MW0156901	Ser-Pro-Tyr	Amino acid and Its metabolites	Small Peptide	C17H23N3O6	3	-	84777.4
MW0165270	(2S)-2-ammonio-3-(4-hydroxy-3-methylphenyl)propanoate	Others	Others	C10H13NO3	3	-	34276.9
MW0158285	Trp-Val-Glu	Amino acid and Its metabolites	Small Peptide	C21H28N4O6	3	-	20389
MW0146156	Asp-Ile-Ser	Amino acid and Its metabolites	Small Peptide	C13H23N3O7	3	-	183402
MW0150002	Glu-Glu-Trp	Amino acid and Its metabolites	Small Peptide	C21H26N4O8	3	-	44521.2
MW0159020	Val-His-Glu-Lys-Ala	Amino acid and Its metabolites	Small Peptide	C25H42N8O8	3	-	79601.4
MW0158908	Val-Asn-Ala-Gln-Ser	Amino acid and Its metabolites	Small Peptide	C20H35N7O9	3	-	586343
MW0152268	Leu-Asp-Pro-Asp-Tyr	Amino acid and Its metabolites	Small Peptide	C28H39N5O11	3	-	471317
MW0155356	Phe-Thr-Phe	Amino acid and Its metabolites	Small Peptide	C22H27N3O5	3	-	501757
MW0155974	Pro-Pro-Gln	Amino acid and Its metabolites	Small Peptide	C15H24N4O5	3	-	206190
MW0057016	1-Oleoyl-2-palmitoyl-sn-glycero-3-phosphocholine	GP	PC	C42H82NO8P	3	-	173983
MW0158664	Tyr-Val-Glu	Amino acid and Its metabolites	Small Peptide	C19H27N3O7	3	-	37383.8
MW0144500	Ala-Asn-Met	Amino acid and Its metabolites	Small Peptide	C12H22N4O5S1	3	-	13270.4
MW0156987	Ser-Val-Trp	Amino acid and Its metabolites	Small Peptide	C19H26N4O5	3	-	5830.58
MW0105871	Asp-Phe-Arg	Amino acid and Its metabolites	Small Peptide	C19H28N6O6	3	-	208422
MW0162477	indole-3-glycol	Alcohol and amines	Alcohols	C10H11NO2	3	-	24952.9
MW0109133	Phe-Thr	Amino acid and Its metabolites	Small Peptide	C13H18N2O4	3	-	27098.3
MW0146093	Asp-Gln-Val-Leu-Ser	Amino acid and Its metabolites	Small Peptide	C23H40N6O10	3	-	346223
MW0146111	Asp-Gly-Asp-Lys-Asn	Amino acid and Its metabolites	Small Peptide	C20H33N7O11	3	-	14515.3
MW0157872	Thr-Val-Thr-Phe-Tyr	Amino acid and Its metabolites	Small Peptide	C31H43N5O9	3	-	547856
MW0155892	Pro-Ile-Gln	Amino acid and Its metabolites	Small Peptide	C16H28N4O5	3	-	48832
MW0155823	Pro-Cys-Leu	Amino acid and Its metabolites	Small Peptide	C14H25N3O4S1	3	-	2019.68
MW0149789	Gln-Pro-Gln	Amino acid and Its metabolites	Small Peptide	C15H25N5O6	3	-	70010.1
MW0149786	Gln-Phe-Trp	Amino acid and Its metabolites	Small Peptide	C25H29N5O5	3	-	733370
MW0156749	Ser-Gly-Ala-Asn-Lys	Amino acid and Its metabolites	Small Peptide	C18H33N7O8	3	-	3508.22
MW0155835	Pro-Gln-Ile	Amino acid and Its metabolites	Small Peptide	C16H28N4O5	3	-	81634.3
MW0158488	Tyr-His-Phe-Lys	Amino acid and Its metabolites	Small Peptide	C30H39N7O6	3	-	237901
MW0159042	Val-Ile-Leu-Asp	Amino acid and Its metabolites	Small Peptide	C21H38N4O7	3	-	23574.1
MW0156916	Ser-Ser-Val-Gln-Glu	Amino acid and Its metabolites	Small Peptide	C21H36N6O11	3	-	5552.75
MW0158706	TyrMe-Lys-OH	Amino acid and Its metabolites	Small Peptide	C22H27N3O7	3	-	41175.5
MW0155391	Phe-Tyr-Phe-Lys-Ile	Amino acid and Its metabolites	Small Peptide	C39H52N6O7	3	-	13910.2
MW0144771	Ala-Tyr-Asp	Amino acid and Its metabolites	Small Peptide	C16H21N3O7	3	-	180417
MW0156757	Ser-Gly-Leu-His-Thr	Amino acid and Its metabolites	Small Peptide	C21H35N7O8	3	-	149967
MW0152501	Leu-Ser-Ser-Asp-Ile	Amino acid and Its metabolites	Small Peptide	C22H39N5O10	3	-	7.39
MW0139717	Sinapine	Benzene and substituted derivatives	Benzene and substituted derivatives	C16H24NO5	3	-	9600.66
MW0158987	Val-Glu-Gly-Lys-Asp	Amino acid and Its metabolites	Small Peptide	C22H38N6O10	3	-	62605.2
MW0106899	Glu-Glu-Gly	Amino acid and Its metabolites	Small Peptide	C12H19N3O8	3	-	40795.8
MW0158942	Val-Asp-Pro-Val-Asn	Amino acid and Its metabolites	Small Peptide	C23H38N6O9	3	-	678380
MW0151217	HoPhe-Lys-OH	Amino acid and Its metabolites	Small Peptide	C21H25N3O6	3	-	58067.3
MW0062217	Prostaglandin A2-biotin	Hormones and hormone related compounds	Hormones and hormone related compounds	C35H56N4O5S	3	-	690786
MW0157934	Tiliacorine	Lignans and Coumarins	Lignans	C36H36N2O5	3	-	3815.69
MW0052929	N-[(2-Hydroxy-1-hydroxymethyl)ethyl]-9alpha,11alpha,15R-trihydroxy-16-(3-trifluoromethyl)phenoxy)-17,18,19,20-tetranorprosta-5Z,13E-dien-1-amide	Hormones and hormone related compounds	Hormones and hormone related compounds	C26H36F3NO7	3	-	357976
MW0158503	Tyr-Ile-Lys-Lys	Amino acid and Its metabolites	Small Peptide	C27H46N6O6	3	-	89076.4
MW0117032	RCS-4 N-(5-carboxypentyl) metabolite	Organic acid and Its derivatives	Organic acid and Its derivatives	C21H21NO4	3	-	2983.92
MW0155178	Phe-Glu-His-Asp	Amino acid and Its metabolites	Small Peptide	C24H30N6O9	3	-	36709.8
MW0159465	Zinc bacteriochlorophyll a	Heterocyclic compounds	Heterocyclic compounds	C55H74N4O6Zn	3	-	20633.2
MW0150426	Gly-Lys-Ser	Amino acid and Its metabolites	Small Peptide	C11H22N4O5	3	-	4154.22
MW0106502	Benzyl n-[(2s)-4-methyl-1-[[(2r)-4-methyl-1-[[(2s)-4-methyl-1-oxopentan-2-yl]amino]-1-oxopentan-2-yl]amino]-1-oxopentan-2-yl]carbamate	Amino acid and Its metabolites	Amino acid derivatives	C26H41N3O5	3	-	77699.2
MW0150427	Gly-Lys-Ser-Asn-Phe	Amino acid and Its metabolites	Small Peptide	C24H37N7O8	3	-	40024.6
MW0149715	Gln-Ile-Glu	Amino acid and Its metabolites	Small Peptide	C16H28N4O7	3	-	495868
MW0158553	Tyr-Met-His	Amino acid and Its metabolites	Small Peptide	C20H27N5O5S1	3	-	28185.2
MW0145995	Asn-Trp	Amino acid and Its metabolites	Small Peptide	C15H18N4O4	3	-	13261.6
MW0144721	Ala-Pro-Trp	Amino acid and Its metabolites	Small Peptide	C19H24N4O4	3	-	10691.8
MW0145552	Arg-Tyr-Tyr	Amino acid and Its metabolites	Small Peptide	C24H32N6O6	3	-	5701.67
MW0153709	Met-Tyr-Val	Amino acid and Its metabolites	Small Peptide	C19H29N3O5S1	3	-	338.04
MW0105496	Alanylarginine	Amino acid and Its metabolites	Small Peptide	C9H19N5O3	3	-	12791.4
MW0158409	Tyr-Asp-Asp	Amino acid and Its metabolites	Small Peptide	C17H21N3O9	3	-	38383.4
MW0155981	Pro-Pro-Phe	Amino acid and Its metabolites	Small Peptide	C19H25N3O4	3	-	120943
MW0137585	DL-Carbidopa	Heterocyclic compounds	Heterocyclic compounds	C10H14N2O4	3	-	40987.5
MW0151558	Ile-Pro-Glu	Amino acid and Its metabolites	Small Peptide	C16H27N3O6	3	-	287864
MW0110301	Tyr-Pro	Amino acid and Its metabolites	Small Peptide	C14H18N2O4	3	-	499143
MW0151650	Ile-Val-Leu-Glu	Amino acid and Its metabolites	Small Peptide	C22H40N4O7	3	-	95913.1
MW0158167	Trp-His-Thr-Ile-Ile	Amino acid and Its metabolites	Small Peptide	C33H48N8O7	3	-	79544.9
MW0153005	Lys-Ile-Asp-Asn-Glu	Amino acid and Its metabolites	Small Peptide	C25H43N7O11	3	-	843284
MW0152559	Leu-Val-Asn	Amino acid and Its metabolites	Small Peptide	C15H28N4O5	3	-	47633.1
MW0131362	3-(4-Hydroxyphenyl)chroman-7-ol	Benzene and substituted derivatives	Benzene and substituted derivatives	C15H14O3	3	-	197327
MW0119768	4-Quinolone-3-Carboxamide CB2 Ligand	Alcohol and amines	Amines	C26H34N2O3	3	-	246011
MW0125954	Desmethylastemizole	Heterocyclic compounds	Heterocyclic compounds	C27H29FN4O	3	-	2955.1
MW0159140	Val-Pro-Glu-Pro-Lys	Amino acid and Its metabolites	Small Peptide	C26H44N6O8	3	-	94650.9
MW0147818	-CP 47,497-d11	Heterocyclic compounds	Heterocyclic compounds	C21H23D11O2	3	-	110837
MW0155360	Phe-Thr-Thr	Amino acid and Its metabolites	Small Peptide	C17H25N3O6	3	-	105285
MW0145412	Arg-Leu-Glu	Amino acid and Its metabolites	Small Peptide	C17H32N6O6	3	-	22223.5
MW0158436	Tyr-Gln-Ile	Amino acid and Its metabolites	Small Peptide	C20H30N4O6	3	-	143049
MW0144675	Ala-Met-Gly-Ile-Met	Amino acid and Its metabolites	Small Peptide	C21H39N5O6S2	3	-	21789.7
MW0151635	Ile-Tyr-Tyr	Amino acid and Its metabolites	Small Peptide	C24H31N3O6	3	-	100685
MW0006242	Benzocaine	Benzene and substituted derivatives	Benzene and substituted derivatives	C9H11NO2	3	-	5473.72
MW0158508	Tyr-Ile-Tyr	Amino acid and Its metabolites	Small Peptide	C24H31N3O6	3	-	1.14837e+06
MW0152392	Leu-Leu-Asp-Leu-Leu	Amino acid and Its metabolites	Small Peptide	C28H51N5O8	3	-	6553.22
MW0169366	D-Kynurenine	Amino acid and Its metabolites	Amino acid derivatives	C10H12N2O3	3	-	16074.3
MW0169342	Isoxsuprine	Benzene and substituted derivatives	Benzene and substituted derivatives	C18H23NO3	3	-	126.27
MW0157816	Thr-Thr-His	Amino acid and Its metabolites	Small Peptide	C14H23N5O6	3	-	156088
MW0149941	Glu-Asp-Arg-Arg	Amino acid and Its metabolites	Small Peptide	C21H38N10O9	3	-	334208
MW0152916	Lys-Asp-Tyr-Glu-Leu	Amino acid and Its metabolites	Small Peptide	C30H46N6O11	3	-	45057.2
MW0145322	Arg-Gln-Asp	Amino acid and Its metabolites	Small Peptide	C15H27N7O7	3	-	60216.9
MW0144695	Ala-Phe-Met	Amino acid and Its metabolites	Small Peptide	C17H25N3O4S1	3	-	31411.8
MW0156974	Ser-Val-Gln-Glu-Ser	Amino acid and Its metabolites	Small Peptide	C21H36N6O11	3	-	96.43
MW0107662	L-Aspartate-semialdehyde	Amino acid and Its metabolites	Amino acid derivatives	C4H7NO3	3	-	1720.74
MW0110310	L-Tyrosyl-L-Threonine	Amino acid and Its metabolites	Small Peptide	C13H18N2O5	3	-	111686
MW0149629	Gln-Arg-Val-Met-Phe	Amino acid and Its metabolites	Small Peptide	C30H49N9O7S	3	-	6833.74
MW0151110	His-Trp-Asp-His-Leu	Amino acid and Its metabolites	Small Peptide	C33H42N10O8	3	-	9400.74
MW0150952	His-His-Ala-Ala-Tyr	Amino acid and Its metabolites	Small Peptide	C27H35N9O7	3	-	195960
MW0155154	Phe-Gln-Ala-Arg	Amino acid and Its metabolites	Small Peptide	C23H36N8O6	3	-	9726.82
MW0144694	Ala-Phe-Lys-Arg	Amino acid and Its metabolites	Small Peptide	C24H40N8O5	3	-	8416.11
MW0158668	Tyr-Val-His-Arg	Amino acid and Its metabolites	Small Peptide	C26H39N9O6	3	-	6845.1
MW0158581	Tyr-Phe-Val-Arg	Amino acid and Its metabolites	Small Peptide	C29H41N7O6	3	-	11309.1
MW0138422	Hymecromone	Others	Medicine	C10H8O3	3	-	313137
MW0158728	Tyrosylserine	Amino acid and Its metabolites	Amino acid derivatives	C12H16N2O5	3	-	331526
MW0156675	Ser-Asp-Arg-Asp	Amino acid and Its metabolites	Small Peptide	C17H29N7O10	3	-	89346.9
MW0151609	Ile-Thr-Val-Lys-Leu	Amino acid and Its metabolites	Small Peptide	C27H52N6O7	3	-	3269.81
MW0144924	alpha-L-Araf-(1->5)-alpha-L-Araf-(1->5)-L-Araf	Carbohydrates and Its metabolites	Sugars	C15H26O13	3	-	41204.3
MW0158130	Trp-Gln-Glu	Amino acid and Its metabolites	Small Peptide	C21H27N5O7	3	-	141307
MW0103904	(2S,3R)-3-hydroxypyrrolidinium-2-carboxylate	Organic acid and Its derivatives	Organic acid and Its derivatives	C5H9NO3	3	-	12615.4
MW0157546	Thr-Arg-Glu	Amino acid and Its metabolites	Small Peptide	C15H28N6O7	3	-	351929
MW0158548	Tyr-Lys-Tyr	Amino acid and Its metabolites	Small Peptide	C24H32N4O6	3	-	11849
MW0153556	Met-Gly-Ile	Amino acid and Its metabolites	Small Peptide	C13H25N3O4S1	3	-	23883.5
MW0153149	Lys-Thr-Glu-Lys-Ala	Amino acid and Its metabolites	Small Peptide	C24H45N7O9	3	-	7856.07
MW0155072	Phe-Ala-Asn-Lys	Amino acid and Its metabolites	Small Peptide	C22H34N6O6	3	-	5346.58
MW0146200	Asp-Lys-Tyr-Leu-Glu	Amino acid and Its metabolites	Small Peptide	C30H46N6O11	3	-	518145
MW0144711	Ala-Pro-Gln	Amino acid and Its metabolites	Small Peptide	C13H22N4O5	3	-	97874.6
MW0158995	Val-Glu-Phe-Asp	Amino acid and Its metabolites	Small Peptide	C23H32N4O9	3	-	182383
MW0152573	Leu-Val-Val-Val-Asp	Amino acid and Its metabolites	Small Peptide	C25H45N5O8	3	-	35164.1
MW0159157	Val-Ser-Gly-Pro-Glu	Amino acid and Its metabolites	Small Peptide	C20H33N5O9	3	-	6.25994e+06
MW0151445	Ile-His-Arg-Arg	Amino acid and Its metabolites	Small Peptide	C24H44N12O5	3	-	97576.6
MW0155760	Pro-Ala-Asp-Lys-Thr	Amino acid and Its metabolites	Small Peptide	C22H38N6O9	3	-	464367
MW0152522	Leu-Thr-Trp	Amino acid and Its metabolites	Small Peptide	C21H30N4O5	3	-	267899
MW0152949	Lys-Glu-Arg-Phe-Ala	Amino acid and Its metabolites	Small Peptide	C29H47N9O8	3	-	94.13
MW0146691	beta-PC-M6	Heterocyclic compounds	Heterocyclic compounds	C27H35NO3	3	-	30131.6
MW0153487	Met-Ala-Leu	Amino acid and Its metabolites	Small Peptide	C14H27N3O4S1	3	-	50719.9
MW0106027	beta-Alanyl-L-arginine	Amino acid and Its metabolites	Small Peptide	C9H19N5O3	3	-	41851.9
MW0156886	Ser-Pro-Asn	Amino acid and Its metabolites	Small Peptide	C12H20N4O6	3	-	57370.3
MW0152975	Lys-Gly-Gly-Asn-Glu	Amino acid and Its metabolites	Small Peptide	C19H33N7O9	3	-	225191
MW0145835	Asn-Lys-Phe-Asp	Amino acid and Its metabolites	Small Peptide	C23H34N6O8	3	-	111366
MW0151683	Ile-Phe	Amino acid and Its metabolites	Small Peptide	C15H22N2O3	3	-	28931
MW0156899	Ser-Pro-Thr	Amino acid and Its metabolites	Small Peptide	C12H21N3O6	3	-	165126
MW0156787	Ser-Ile-Ala	Amino acid and Its metabolites	Small Peptide	C12H23N3O5	3	-	49515.9
MW0149676	Gln-Glu-Asp	Amino acid and Its metabolites	Small Peptide	C14H22N4O9	3	-	82912.1
MW0150915	His-Glu-Gln-Lys	Amino acid and Its metabolites	Small Peptide	C22H36N8O8	3	-	469177
MW0158892	Val-Arg-Gln-Val-Asp	Amino acid and Its metabolites	Small Peptide	C25H45N9O9	3	-	24600.8
MW0155824	Pro-Cys-Ser	Amino acid and Its metabolites	Small Peptide	C11H19N3O5S1	3	-	9382.08
MW0105652	Arg-Gln-Arg	Amino acid and Its metabolites	Small Peptide	C17H34N10O5	3	-	46080.9
MW0151318	Ile-Ala-Trp	Amino acid and Its metabolites	Small Peptide	C20H28N4O4	3	-	5052.04
MW0151557	Ile-Pro-Gln	Amino acid and Its metabolites	Small Peptide	C16H28N4O5	3	-	1.84416e+06
MW0145474	Arg-Phe-Val-Asp	Amino acid and Its metabolites	Small Peptide	C24H37N7O7	3	-	174387
MW0150429	Gly-Lys-Trp	Amino acid and Its metabolites	Small Peptide	C19H27N5O4	3	-	136063
MW0110483	(3R,4S)-3-acetamido-4-(diaminomethylideneamino)-2-[(1R,2R)-1,2,3-trihydroxypropyl]-3,4-dihydro-2H-pyran-6-carboxylic acid	Heterocyclic compounds	Heterocyclic compounds	C12H20N4O7	3	-	41611.4
MW0110238	L-Tyrosyl-L-Asparagine	Amino acid and Its metabolites	Amino acid derivatives	C13H17N3O5	3	-	32667.5
MW0150403	Gly-Leu-Gln	Amino acid and Its metabolites	Small Peptide	C13H24N4O5	3	-	110496
MW0149796	Gln-Pro-Val	Amino acid and Its metabolites	Small Peptide	C15H26N4O5	3	-	1.08441e+06
MW0006068	ANTIMYCIN A(A1 shown)	Others	Others	C27H38N2O9	3	-	21112.7
MW0105875	Asp-Pro-Lys	Amino acid and Its metabolites	Small Peptide	C15H26N4O6	3	-	234630
MW0151010	His-Lys-Glu	Amino acid and Its metabolites	Small Peptide	C17H28N6O6	3	-	5394.46
MW0150922	His-Glu-Leu	Amino acid and Its metabolites	Small Peptide	C17H27N5O6	3	-	7499.08
MW0146251	Asp-Ser-Asn-Lys	Amino acid and Its metabolites	Small Peptide	C17H30N6O9	3	-	27022.4
MW0105684	2-[[2-amino-5-(diaminomethylideneamino)pentanoyl]amino]propanoic Acid	Amino acid and Its metabolites	Small Peptide	C9H19N5O3	3	-	231530
MW0155762	Pro-Ala-Gln	Amino acid and Its metabolites	Small Peptide	C13H22N4O5	3	-	233415
MW0144698	Ala-Phe-Thr	Amino acid and Its metabolites	Small Peptide	C16H23N3O5	3	-	82245.1
MW0119374	3alpha,4,7,7alpha-Tetrahydro-4-hydroxy-1H-isoindole-1,3(2H)-dione	Heterocyclic compounds	Indole and Its derivatives	C8H9NO3	3	-	178549
MW0153544	Met-Glu-Ile	Amino acid and Its metabolites	Small Peptide	C16H29N3O6S1	3	-	22743.2
MW0105455	Ala-Arg-Lys	Amino acid and Its metabolites	Small Peptide	C15H31N7O4	3	-	6077.69
MW0107248	His-Asp-Lys	Amino acid and Its metabolites	Small Peptide	C16H26N6O6	3	-	20314.2
MW0153498	Met-Arg-Ser	Amino acid and Its metabolites	Small Peptide	C14H28N6O5S1	3	-	18331.9
MW0151548	Ile-Phe-Thr	Amino acid and Its metabolites	Small Peptide	C19H29N3O5	3	-	28563.9
MW0155388	Phe-Tyr-Lys-Arg	Amino acid and Its metabolites	Small Peptide	C30H44N8O6	3	-	520753
MW0010062	viloxazine	Benzene and substituted derivatives	Phenolics	C13H19NO3	3	-	2858.56
MW0107278	His-Tyr-Arg	Amino acid and Its metabolites	Small Peptide	C21H30N8O5	3	-	388523
MW0150284	Gly-Ala-Asn-Val-Arg	Amino acid and Its metabolites	Small Peptide	C20H37N9O7	3	-	92015.9
MW0155229	Phe-Ile-His-Arg	Amino acid and Its metabolites	Small Peptide	C27H41N9O5	3	-	685.69
MW0155968	Pro-Phe-Tyr-Leu-Arg	Amino acid and Its metabolites	Small Peptide	C35H50N8O7	3	-	53432.2
MW0151121	His-Tyr-Arg-Lys	Amino acid and Its metabolites	Small Peptide	C27H42N10O6	3	-	95252.3
MW0052595	Eremanthin	Heterocyclic compounds	Heterocyclic compounds	C15H18O2	3	-	27476.2
MW0110042	Tris(2-butoxyethyl) phosphate	Aldehyde,Ketones,Esters	Esters	C18H39O7P	3	-	6195.23
MW0149611	Gln-Ala-Glu-Asp	Amino acid and Its metabolites	Small Peptide	C17H27N5O10	3	-	81925.7
MW0158634	Tyr-Trp-Asp	Amino acid and Its metabolites	Small Peptide	C24H26N4O7	3	-	16413.3
MW0107346	2-[[2-amino-3-(1H-imidazol-5-yl)propanoyl]amino]-3-methylpentanoic acid	Amino acid and Its metabolites	Small Peptide	C12H20N4O3	3	-	163127
MW0153672	Met-Thr-Asn-Leu-Gly	Amino acid and Its metabolites	Small Peptide	C21H38N6O8S	3	-	23.94
MW0158674	Tyr-Val-Ser-Arg	Amino acid and Its metabolites	Small Peptide	C23H37N7O7	3	-	7307.37
MW0155407	Phe-Val-His	Amino acid and Its metabolites	Small Peptide	C20H27N5O4	3	-	114242
MW0155128	Phe-Asp-Gly-Gly-Val	Amino acid and Its metabolites	Small Peptide	C22H31N5O8	3	-	175416
MW0145694	Asn-Asn-Tyr	Amino acid and Its metabolites	Small Peptide	C17H23N5O7	3	-	4028.09
MW0146312	Asp-Val-Ala-Arg	Amino acid and Its metabolites	Small Peptide	C18H33N7O7	3	-	11305.5
MW0146040	Asp-Asn-Ile	Amino acid and Its metabolites	Small Peptide	C14H24N4O7	3	-	125337
MW0153080	Lys-Met-Phe	Amino acid and Its metabolites	Small Peptide	C20H32N4O4S1	3	-	30965
MEDP1446	Octadecadienamide	Alcohol and amines	Amines	C18H33NO	3	-	1922.47
MW0109895	Thr-Ser-Arg	Amino acid and Its metabolites	Small Peptide	C13H26N6O6	3	-	3932.76
MW0155414	Phe-Val-Ser-Arg	Amino acid and Its metabolites	Small Peptide	C23H37N7O6	3	-	38538.2
MW0145984	Asparaginyl-Lysine	Amino acid and Its metabolites	Small Peptide	C10H20N4O4	3	-	18013.4
MW0156930	Ser-Thr-Phe	Amino acid and Its metabolites	Small Peptide	C16H23N3O6	3	-	90993.4
MW0151357	Ile-Asn-Val-Asp	Amino acid and Its metabolites	Small Peptide	C19H33N5O8	3	-	1.31439e+06
MW0152391	Leu-Leu-Asp-Gly-Phe	Amino acid and Its metabolites	Small Peptide	C27H41N5O8	3	-	133383
MW0124558	JWH 018 N-pentanoic acid metabolite-d4	Organic acid and Its derivatives	Organic acid and Its derivatives	C24H21NO3	3	-	42114.6
MW0149758	Gln-Lys-Leu-Glu	Amino acid and Its metabolites	Small Peptide	C22H40N6O8	3	-	5778.36
MW0141335	12-Ethyl-8-propyl-3-vinylbacteriochlorophyllide d	Tryptamines,Cholines,Pigments	Pigments	C35H36MgN4O3	3	-	680570
MW0144687	Ala-Phe-Gln-Lys	Amino acid and Its metabolites	Small Peptide	C23H36N6O6	3	-	6990.97
MW0152521	Leu-Thr-Thr-Glu-Glu	Amino acid and Its metabolites	Small Peptide	C24H41N5O12	3	-	57788.4
MW0157613	Thr-Gln-Leu-Lys	Amino acid and Its metabolites	Small Peptide	C21H40N6O7	3	-	37610.8
MW0153207	Lys-Val-Ser	Amino acid and Its metabolites	Small Peptide	C14H28N4O5	3	-	12491.3
MW0155922	Pro-Lys-Asp	Amino acid and Its metabolites	Small Peptide	C15H26N4O6	3	-	4.89756e+06
MW0119424	BW-A868C	Benzene and substituted derivatives	Benzene and substituted derivatives	C25H37N3O5	3	-	1.42615e+06
MW0145548	Arg-Tyr-Phe	Amino acid and Its metabolites	Small Peptide	C24H32N6O5	3	-	14457
MW0151154	His-Val-Ser	Amino acid and Its metabolites	Small Peptide	C14H23N5O5	3	-	66111.5
MW0149659	Gln-Cys-Phe	Amino acid and Its metabolites	Small Peptide	C17H24N4O5S1	3	-	2452.47
MW0149912	Glu-Arg-Asp	Amino acid and Its metabolites	Small Peptide	C15H26N6O8	3	-	14414.2
MW0156033	Pro-Tyr-Met-Ile-Phe	Amino acid and Its metabolites	Small Peptide	C34H47N5O7S	3	-	1.06436e+06
MW0150223	Glu-Val-Tyr-Asp	Amino acid and Its metabolites	Small Peptide	C23H32N4O10	3	-	35966.5
MW0017104	2-[2-[(2E,3aS,4S,5R,6aS)-Hexahydro-5-hydroxy-4-[(3S,4S)-3-hydroxy-4-methyl-1,6-nonadiyn-1-yl]-2(1H)-pentalenylidene]ethoxy]acetic Acid	Organic acid and Its derivatives	Organic acid and Its derivatives	C22H30O5	3	-	56776.5
MW0156875	Ser-Phe-Ile-Asp	Amino acid and Its metabolites	Small Peptide	C22H32N4O8	3	-	22533.4
MW0158651	Tyr-Tyr-Ile	Amino acid and Its metabolites	Small Peptide	C24H31N3O6	3	-	249437
MW0159186	Val-Thr-Pro-Gly-Gly	Amino acid and Its metabolites	Small Peptide	C18H31N5O7	3	-	549461
MW0157875	Thr-Val-Tyr-Lys-Gly	Amino acid and Its metabolites	Small Peptide	C26H42N6O8	3	-	563.22
MW0155380	Phe-Tyr-Gln-Lys	Amino acid and Its metabolites	Small Peptide	C29H40N6O7	3	-	19556.9
MW0159026	Val-His-Leu-Asp	Amino acid and Its metabolites	Small Peptide	C21H34N6O7	3	-	266580
MW0157676	Thr-Ile-Asp	Amino acid and Its metabolites	Small Peptide	C14H25N3O7	3	-	59977.6
MW0155982	Pro-Pro-Ser	Amino acid and Its metabolites	Small Peptide	C13H21N3O5	3	-	192145
MW0150992	His-Leu-Ile	Amino acid and Its metabolites	Small Peptide	C18H31N5O4	3	-	53416.7
MW0145319	Arg-Gln-Ala	Amino acid and Its metabolites	Small Peptide	C14H27N7O5	3	-	47135.2
MW0155865	Pro-Gly-Glu-Cys-Leu	Amino acid and Its metabolites	Small Peptide	C21H35N5O8S	3	-	22506.6
MW0149868	Gln-Val-Thr	Amino acid and Its metabolites	Small Peptide	C14H26N4O6	3	-	211752
MW0150928	His-Glu-Thr-Lys	Amino acid and Its metabolites	Small Peptide	C21H35N7O8	3	-	48035.3
MW0151128	His-Tyr-Glu-Asp	Amino acid and Its metabolites	Small Peptide	C24H30N6O10	3	-	48034
MW0150404	Gly-Leu-Glu	Amino acid and Its metabolites	Small Peptide	C13H23N3O6	3	-	175320
MW0151219	HoPhe-Nap-OH	Amino acid and Its metabolites	Small Peptide	C28H24N2O6	3	-	4867.85
MW0155987	Pro-Ser-Asn	Amino acid and Its metabolites	Small Peptide	C12H20N4O6	3	-	121301
MW0104474	N-Acetylaminooctanoic acid	Organic acid and Its derivatives	Organic acid and Its derivatives	C10H19NO3	3	-	8782.4
MW0141108	Bibenzyl	Benzene and substituted derivatives	Benzene and substituted derivatives	C14H14	3	-	1730.1
MW0158518	Tyr-Leu-Gly	Amino acid and Its metabolites	Small Peptide	C17H25N3O5	3	-	222371
MW0158112	Trp-Asp-Asp	Amino acid and Its metabolites	Small Peptide	C19H22N4O8	3	-	22814.7
MW0152388	Leu-Ile-Val	Amino acid and Its metabolites	Small Peptide	C17H33N3O4	3	-	5974.39
MW0145537	Arg-Tyr-Asn-Glu	Amino acid and Its metabolites	Small Peptide	C24H36N8O9	3	-	154600
MW0153063	Lys-Lys-Leu-Phe-Tyr	Amino acid and Its metabolites	Small Peptide	C36H55N7O7	3	-	2516.55
MW0006709	Dapsone hydroxylamine	Benzene and substituted derivatives	Benzene and substituted derivatives	C12H12N2O3S	3	-	931.79
MW0126194	Pizotifen	Heterocyclic compounds	Heterocyclic compounds	C19H21NS	3	-	6065.59
MW0153164	Lys-Trp-Cys	Amino acid and Its metabolites	Small Peptide	C20H29N5O4S1	3	-	74850.2
MW0110294	Tyr-Thr	Amino acid and Its metabolites	Small Peptide	C13H18N2O5	3	-	143197
MW0109587	Sdccgsbi-0051046.P002	Alcohol and amines	Amines	C17H21NO4	3	-	176624
MW0145355	Arg-Glu-Thr	Amino acid and Its metabolites	Small Peptide	C15H28N6O7	3	-	133294
MW0155860	Pro-Glu-Thr	Amino acid and Its metabolites	Small Peptide	C14H23N3O7	3	-	3145.85
MW0009033	N-Desmethyl Imatinib	Benzene and substituted derivatives	Benzene and substituted derivatives	C28H29N7O	3	-	109557
MW0152287	Leu-Gln-Gln	Amino acid and Its metabolites	Small Peptide	C16H29N5O6	3	-	128420
MW0149646	Gln-Asp-Gly	Amino acid and Its metabolites	Small Peptide	C11H18N4O7	3	-	26724.1
MW0145356	Arg-Glu-Trp	Amino acid and Its metabolites	Small Peptide	C22H31N7O6	3	-	203109
MW0150281	Gly-Ala-Arg-Ala-Glu	Amino acid and Its metabolites	Small Peptide	C19H34N8O8	3	-	192336
MW0145924	Asn-Tyr-Arg-Asp	Amino acid and Its metabolites	Small Peptide	C23H34N8O9	3	-	97945
MW0159131	Val-Phe-Tyr	Amino acid and Its metabolites	Small Peptide	C23H29N3O5	3	-	138558
MW0150063	Glu-Leu-Tyr	Amino acid and Its metabolites	Small Peptide	C20H29N3O7	3	-	294198
MW0000802	N-[1-[4-[(2,4-dimethoxyphenyl)methyl]-5-(2-phenylethyl)-1,2,4-triazol-3-yl]-2-(1H-indol-3-yl)ethyl]pyridine-2-carboxamide	Benzene and substituted derivatives	Benzene and substituted derivatives	C35H34N6O3	3	-	237113
MW0158098	Trp-Arg-Met	Amino acid and Its metabolites	Small Peptide	C22H33N7O4S1	3	-	77358.6
MW0155108	Phe-Asn-Ile-Glu	Amino acid and Its metabolites	Small Peptide	C24H35N5O8	3	-	206045
MW0155244	Phe-Leu-Asp-Lys	Amino acid and Its metabolites	Small Peptide	C25H39N5O7	3	-	8667.68
MW0003897	3'-Carbamoyl-[1,1'-biphenyl]-3-yl cyclohexylcarbamate	Benzene and substituted derivatives	Benzene and substituted derivatives	C20H22N2O3	3	-	13919.1
MW0105794	Asn-Thr-Lys	Amino acid and Its metabolites	Small Peptide	C14H27N5O6	3	-	95448.6
MW0155924	Pro-Lys-Glu	Amino acid and Its metabolites	Small Peptide	C16H28N4O6	3	-	454776
MW0156631	Ser-Ala-Phe	Amino acid and Its metabolites	Small Peptide	C15H21N3O5	3	-	146276
MW0125788	Nialamide	Alcohol and amines	Amines	C16H18N4O2	3	-	53319.8
MW0157683	Thr-Ile-Glu-Ile-Ile	Amino acid and Its metabolites	Small Peptide	C27H49N5O9	3	-	838.6
MW0107460	Ile-Pro-Lys	Amino acid and Its metabolites	Small Peptide	C17H32N4O4	3	-	53900.9
MW0146119	Asp-Gly-Val	Amino acid and Its metabolites	Small Peptide	C11H19N3O6	3	-	146604
MW0155914	Pro-Leu-Met	Amino acid and Its metabolites	Small Peptide	C16H29N3O4S1	3	-	212483
MW0150322	Gly-Asp-Asp	Amino acid and Its metabolites	Small Peptide	C10H15N3O8	3	-	8566.58
MW0158368	Tyr-Arg-Ala-Asp	Amino acid and Its metabolites	Small Peptide	C22H33N7O8	3	-	21968.3
MW0151113	His-Trp-His	Amino acid and Its metabolites	Small Peptide	C23H26N8O4	3	-	30545.2
MW0155789	Pro-Asn-Ala	Amino acid and Its metabolites	Small Peptide	C12H20N4O5	3	-	527603
MW0194055	4R-[2-Amino-6-(cyclopropylamino)-9H-purin-9-yl]-2-cyclopentene-1S-methanol	Nucleotide and Its metabolites	Nucleotide and Its metabolites	C14H18N6O	3	-	110136
MW0009683	4-[2-[[1-Hydroxy-1-(4-hydroxyphenyl)propan-2-yl]amino]ethyl]phenol	Benzene and substituted derivatives	Benzene and substituted derivatives	C17H21NO3	3	-	413412
MW0150917	His-Glu-Glu-Arg-Gln	Amino acid and Its metabolites	Small Peptide	C27H43N11O11	3	-	32494.7
MW0004816	4-Chloro-2-methylphenol	Benzene and substituted derivatives	Phenolics	C7H7ClO	3	-	5194.88
MW0155169	Phe-Gln-Thr-Lys	Amino acid and Its metabolites	Small Peptide	C24H38N6O7	3	-	324.51
MW0150291	Gly-Ala-His	Amino acid and Its metabolites	Small Peptide	C11H17N5O4	3	-	90769.1
MW0144735	Ala-Ser-Ser-Thr-Lys	Amino acid and Its metabolites	Small Peptide	C19H36N6O9	3	-	11402.8
MW0147427	Chlorophyllide b	Tryptamines,Cholines,Pigments	Pigments	C35H32MgN4O6	3	-	2546.99
MW0156020	Pro-Trp-Tyr	Amino acid and Its metabolites	Small Peptide	C25H28N4O5	3	-	404284
MW0145875	Asn-Pro-Leu	Amino acid and Its metabolites	Small Peptide	C15H26N4O5	3	-	2.46821e+06
MW0149914	Glu-Arg-His	Amino acid and Its metabolites	Small Peptide	C17H28N8O6	3	-	125561
MW0155342	Phe-Ser-Val	Amino acid and Its metabolites	Small Peptide	C17H25N3O5	3	-	123215
MW0146032	Asp-Arg-Tyr	Amino acid and Its metabolites	Small Peptide	C19H28N6O7	3	-	159570
MW0155233	Phe-Ile-Phe	Amino acid and Its metabolites	Small Peptide	C24H31N3O4	3	-	330668
MW0124758	Marbofloxacin	Others	Medicine	C17H19FN4O4	3	-	62950.3
MW0109132	Phe-Ser-Lys	Amino acid and Its metabolites	Small Peptide	C18H28N4O5	3	-	101301
MW0150399	Gly-Leu-Asn	Amino acid and Its metabolites	Small Peptide	C12H22N4O5	3	-	119150
MW0151035	His-Phe-Ala	Amino acid and Its metabolites	Small Peptide	C18H23N5O4	3	-	20427.1
MW0152386	Leu-Ile-Tyr	Amino acid and Its metabolites	Small Peptide	C21H33N3O5	3	-	2.33415e+06
MW0153494	Met-Arg-Gln	Amino acid and Its metabolites	Small Peptide	C16H31N7O5S1	3	-	27464.1
MW0155402	Phe-Val-Cys	Amino acid and Its metabolites	Small Peptide	C17H25N3O4S1	3	-	186094
MW0156849	Ser-Lys-Ser-Thr-Ala	Amino acid and Its metabolites	Small Peptide	C19H36N6O9	3	-	109495
MW0145457	Arg-Phe-Ala	Amino acid and Its metabolites	Small Peptide	C18H28N6O4	3	-	16974.8
MW0119311	3-[1-[3-(Dimethylamino)propyl]-5-methoxy-1H-indol-3-yl]-4-(1H-indol-3-yl)-1H-pyrrole-2,5-dione	Aldehyde,Ketones,Esters	Ketones	C26H26N4O3	3	-	119091
MW0158899	Val-Arg-Ile-Asp	Amino acid and Its metabolites	Small Peptide	C21H39N7O7	3	-	57508.3
MW0150128	Glu-Pro-Pro-Gln-Ser	Amino acid and Its metabolites	Small Peptide	C23H36N6O10	3	-	78378.9
MW0151444	Ile-His-Ala-Glu	Amino acid and Its metabolites	Small Peptide	C20H32N6O7	3	-	55830.3
MW0151043	His-Phe-Glu-Asp	Amino acid and Its metabolites	Small Peptide	C24H30N6O9	3	-	149977
MW0144755	Ala-Thr-Tyr-Lys	Amino acid and Its metabolites	Small Peptide	C22H35N5O7	3	-	258838
MW0155918	Pro-Leu-Tyr	Amino acid and Its metabolites	Small Peptide	C20H29N3O5	3	-	56107.6
MEDP1522	Carnitine C13:0	FA	CAR	C20H39NO4	3	-	37142.4
MW0057646	1-Stearoyl-2-docosahexanoyl-sn-glycero-3-phosphocholine	GP	PC	C48H84NO8P	3	-	116366
MW0158296	Trp-Asn	Amino acid and Its metabolites	Small Peptide	C15H18N4O4	3	-	57880.5
MW0145679	Asn-Arg-Phe-Lys	Amino acid and Its metabolites	Small Peptide	C25H41N9O6	3	-	663473
MW0114618	Iloperidone	Aldehyde,Ketones,Esters	Ketones	C24H27FN2O4	3	-	111369
MW0106252	Cys-Gln-Lys	Amino acid and Its metabolites	Small Peptide	C14H27N5O5S1	3	-	574137
MW0157544	Thr-Arg-Gln	Amino acid and Its metabolites	Small Peptide	C15H29N7O6	3	-	97793.9
MW0140015	(-)-8-Demethylmaritidine	Heterocyclic compounds	Heterocyclic compounds	C16H19NO3	3	-	3935.1
MW0145720	Asn-Gln-Gln	Amino acid and Its metabolites	Small Peptide	C14H24N6O7	3	-	1876.15
MW0156015	Pro-Trp-His	Amino acid and Its metabolites	Small Peptide	C22H26N6O4	3	-	16371.6
MW0158711	TyrMe-Ser-OH	Amino acid and Its metabolites	Small Peptide	C19H20N2O8	3	-	79.06
MW0158462	Tyr-Glu-Phe	Amino acid and Its metabolites	Small Peptide	C23H27N3O7	3	-	91953
MW0109380	2-[(Pyrrolidinium-2-ylcarbonyl)amino]propanoate	Amino acid and Its metabolites	Small Peptide	C8H14N2O3	3	-	62067.6
MW0157782	Thr-Pro-Ile	Amino acid and Its metabolites	Small Peptide	C15H27N3O5	3	-	17906.5
MW0151509	Ile-Lys-Glu	Amino acid and Its metabolites	Small Peptide	C17H32N4O6	3	-	311208
MW0108157	Met-His-Lys	Amino acid and Its metabolites	Small Peptide	C17H30N6O4S1	3	-	232220
MW0156031	Pro-Tyr-Leu	Amino acid and Its metabolites	Small Peptide	C20H29N3O5	3	-	81365.2
MW0144742	Ala-Thr-Cys	Amino acid and Its metabolites	Small Peptide	C10H19N3O5S1	3	-	13006.8
MW0151387	Ile-Cys-Phe-Arg	Amino acid and Its metabolites	Small Peptide	C24H39N7O5S	3	-	146513
MW0155965	Pro-Phe-Thr	Amino acid and Its metabolites	Small Peptide	C18H25N3O5	3	-	114267
MW0156935	Ser-Thr-Thr-Ala-Val	Amino acid and Its metabolites	Small Peptide	C19H35N5O9	3	-	186119
MW0155084	Phe-Ala-Val	Amino acid and Its metabolites	Small Peptide	C17H25N3O4	3	-	17992.9
MW0150309	Gly-Arg-Tyr	Amino acid and Its metabolites	Small Peptide	C17H26N6O5	3	-	205115
MW0155303	Phe-Phe-Leu	Amino acid and Its metabolites	Small Peptide	C24H31N3O4	3	-	297690
MW0159023	Val-His-Ile	Amino acid and Its metabolites	Small Peptide	C17H29N5O4	3	-	1208.59
MW0158150	Trp-Glu-Tyr	Amino acid and Its metabolites	Small Peptide	C25H28N4O7	3	-	4225.28
MW0158888	Val-Arg-Ala-Glu	Amino acid and Its metabolites	Small Peptide	C19H35N7O7	3	-	5870.18
MW0151056	His-Pro-Ala	Amino acid and Its metabolites	Small Peptide	C14H21N5O4	3	-	65137.1
MW0106261	Cys-Leu-Lys	Amino acid and Its metabolites	Small Peptide	C15H30N4O4S1	3	-	120328
MW0151630	Ile-Tyr-Met	Amino acid and Its metabolites	Small Peptide	C20H31N3O5S1	3	-	305911
MW0158916	Val-Asn-His-Val-Thr	Amino acid and Its metabolites	Small Peptide	C24H40N8O8	3	-	371205
MW0153215	Lys-Abu-OH	Amino acid and Its metabolites	Small Peptide	C15H21N3O6	3	-	168479
MW0158159	Trp-His-Gln	Amino acid and Its metabolites	Small Peptide	C22H27N7O5	3	-	289589
MW0145479	Arg-Pro-Gly	Amino acid and Its metabolites	Small Peptide	C13H24N6O4	3	-	654095
ZINC56556	1-(Isopropylamino)-3-(1-naphthyloxy)-2-propanol	Benzene and substituted derivatives	Benzene and substituted derivatives	C16H21NO2	3	-	64020.2
MW0063834	Tetranor-12(S)-hete	FA	Oxidized lipids	C16H26O3	3	-	4602.12
MEDP1666	Leu-Val-Ser	Amino acid and Its metabolites	Small Peptide	C14H27N3O5	3	-	60332.9
MW0157899	Thr-Nap-OH	Amino acid and Its metabolites	Small Peptide	C23H22N2O7	3	-	26376.7
MW0153694	Met-Trp-Trp	Amino acid and Its metabolites	Small Peptide	C27H31N5O4S1	3	-	2.50398e+06
MW0107826	5S-Hydroxy-6R-(S-cysteinyl)-7E,9E,11Z,14Z-eicosatetraenoic acid, methyl ester	Aldehyde,Ketones,Esters	Esters	C24H39NO5S	3	-	88199.8
MW0156707	Ser-Gln-Glu	Amino acid and Its metabolites	Small Peptide	C13H22N4O8	3	-	43186.1
MW0151411	Ile-Glu-Asn	Amino acid and Its metabolites	Small Peptide	C15H26N4O7	3	-	199479
MW0155281	Phe-Lys-Tyr	Amino acid and Its metabolites	Small Peptide	C24H32N4O5	3	-	646318
[truncated: 650 more rows]
